# Supplementary material for: Revision of the genus Dercetina from Taiwan and their similar species, with description of a new species from Myanmar (Insecta, Chrysomelidae, Galerucinae)
Source: Zookeys. 2013 Aug 13;(323):1–33. doi: 10.3897/zookeys.323.5195 (PMC3760291; doi:10.3897/zookeys.323.5195)
Supplement: XML Treatment for Dercetina azumai [file zookeys.323.5195-treatment1.xml]

<!DOCTYPE tp:taxon-treatment
  PUBLIC "-//TaxonX//DTD Taxonomic Treatment Publishing DTD v0 20100105//EN" "tax-treatment-NSO.dtd">
<tp:taxon-treatment xmlns:tp="http://www.plazi.org/taxpub"><tp:treatment-meta><mixed-citation publication-type="journal"><person-group><name><surname>Lee</surname><given-names>Chi-Feng</given-names></name><name><surname>Bezděk</surname><given-names>Jan</given-names></name></person-group><article-title>Revision of the genus <italic>Dercetina</italic> from Taiwan and their similar species, with description of a new species from Myanmar (Insecta, Chrysomelidae, Galerucinae)</article-title><source>Zookeys</source><day>13</day><month>8</month><year>2013</year><volume>2013</volume><issue>323</issue><fpage>1</fpage><lpage>33</lpage><pub-id pub-id-type="doi">10.3897/zookeys.323.5195</pub-id></mixed-citation></tp:treatment-meta><tp:nomenclature><tp:taxon-name>
                        <tp:taxon-name-part taxon-name-part-type="genus">Dercetina</tp:taxon-name-part>
                        <tp:taxon-name-part taxon-name-part-type="species">azumai</tp:taxon-name-part>
                        <object-id xmlns:xlink="http://www.w3.org/1999/xlink" xlink:type="simple">http://species-id.net/wiki/Dercetina_azumai</object-id>
                    </tp:taxon-name><tp:taxon-authority>Kimoto &amp; Gressitt, 1966</tp:taxon-authority><tp:nomenclature-citation-list><tp:nomenclature-citation><tp:taxon-name>Dercetina azumai</tp:taxon-name><comment> Kimoto &amp; Gressitt, 1966: 534 (Japan: Iriomote island); <xref ref-type="bibr" rid="B13">Kimoto 1969</xref>: 66 (Taiwan); <xref ref-type="bibr" rid="B15">Kimoto 1989a</xref>; 260 (Taiwan).</comment></tp:nomenclature-citation></tp:nomenclature-citation-list></tp:nomenclature><tp:treatment-sec sec-type="Type series"><title>Type series.</title><p><italic><tp:taxon-name>Dercetina azumai</tp:taxon-name></italic>: Holotype ♀ (KUEC): “RYUKYU IS. Iriomote I. Ushiku-mori 11.III.1964 / S. Kimoto Collector / Japan-U. S. Co-op. Sci. Programme (yellow label) / HOLOTYPE DERCETINA AZUMAI J. L. GRESSITT (red label)”.</p></tp:treatment-sec><tp:treatment-sec sec-type="Material examined"><title>Material examined.</title><p><bold>TAIWAN:</bold> 1♂, Kaoshiung, Chuyunshan trail, 1.III.2009, leg. U. Ong (TARI); 1♀, Kaoshiung, Taoyuan, 3.VII.2009, leg. S.-F. Yu (TARI); 5♂♂, 12♀♀, Kaoshiung, Tengchih (= Shihshan trail), 2-5.VI.2008, leg. C.-F. Lee (TARI); 3♂♂, 16♀♀, same locality, 2.X.2008, leg. M.-H. Tsou (TARI); 6♀♀, same locality, 1–3.X.2008, leg. M.-H. Tsou (TARI); 1♂, 1♀, same locality, 5.II.2009, leg. M.-H. Tsou (TARI); 1♂, 1♀, same locality, 26.V.2009, leg. C.-F. Lee (TARI); 1♂, same locality, 4.VII.2011, leg. M.-H. Tsou (TARI); 1♀, Pingtung, Jinshuiying, 12.IV.2012, leg. C.-F. Lee (TARI); 2♀♀, Pingtung, Tahanshan, 22.I.2009, leg. S.-F. Yu (TARI); 1♀, same locality, 24.I.2009, leg. M.-H. Tsou (TARI); 1♀, same locality, 8.V.2009, leg. U. Ong (TARI); 1♂, same locality, 21.VII.2009, leg. J.-C. Chen (TARI); 6♂♂, 14.VIII.2011, leg. Y.-T. Wang (TARI); 1♀, same locality, 6.VI.2012, leg. C.-F. Lee (TARI); 1♂, same locality, 19.VII.2012, leg. C.-F. Lee (TARI); 2♂♂, Taitung, Motien, 23.VI.2010, leg. S.-F. Yu (TARI); 1♂, same locality, 19.VI.2011, leg. C.-F. Lee (TARI).</p><!--PageBreak--></tp:treatment-sec><tp:treatment-sec sec-type="Diagnosis"><title>Diagnosis.</title><p><italic><tp:taxon-name>Dercetina azumai</tp:taxon-name></italic> is similar to <italic><tp:taxon-name>Dercetina shirozui</tp:taxon-name></italic> with metallic green elytra but differs by the yellowish brown head, prothorax, meso- and metathoracic ventrites (in contrast with metallic green head, prothorax, meso- and metathoracic ventrites in <italic><tp:taxon-name>Dercetina shirozui</tp:taxon-name></italic>).</p></tp:treatment-sec><tp:treatment-sec sec-type="Redescription"><title>Redescription.</title><p>Color (<xref ref-type="fig" rid="F1">Figs 1–2</xref>) yellowish brown except eye black; antennomeres III-XI dark brown; elytron metallic green or blue. Head shagreened and impunctate. Pronotum transverse, 1.4–1.5 times wider than long, disc with a pair of deep fovea, and scattered prominent and fine punctures; lateral margin sinuate, narrowed posterior, anterior margin slightly concave, posterior margin slightly rounded. Elytra more or less widened posterior, apex convergent rounded, 1.6–1.7 times longer than wide, disc with densely prominent punctures; epipleurae with scattered prominent prunctures.</p><fig id="F1" position="float" orientation="portrait"><label>Figures 1–4.</label><caption><p>Habitus of <italic><tp:taxon-name>Dercetina</tp:taxon-name></italic> species. <bold>1</bold> <italic><tp:taxon-name>Dercetina azumai</tp:taxon-name></italic>, dorsal view <bold>2</bold> <italic><tp:taxon-name>Dercetina azumai</tp:taxon-name></italic>, ventral view <bold>3</bold> <italic><tp:taxon-name>Dercetina barclayi</tp:taxon-name></italic> sp. n., dorsal view <bold>4</bold> <italic><tp:taxon-name>Dercetina barclayi</tp:taxon-name></italic> sp. n., ventral view.</p></caption><graphic xmlns:xlink="http://www.w3.org/1999/xlink" xlink:href="ZooKeys-323-001-g001.jpg" position="float" orientation="portrait" xlink:type="simple"/></fig><p><bold>Male.</bold> Length 4.9–5.6 mm, width 2.1–2.4 mm. Antenna filiform (<xref ref-type="fig" rid="F2">Fig. 5</xref>), ratio of length of antennomeres III to XI about 1.0: 1.6: 1.6: 1.6: 1.6: 1.3: 1.2: 1.1: 1.4; ratio of length to width of antennomeres III to XI about 3.9: 6.4: 6.1: 6.0: 6.2: 5.1: 4.8: 4.1: 5.1. Penis (<xref ref-type="fig" rid="F2">Fig. 7</xref>) extremely slender, about 8.9 times longer than wide, parallel-sided, basally widened, apex pointed; tectum membranous, with scattered stout <!--PageBreak-->membranous setae; weakly curved in lateral view (<xref ref-type="fig" rid="F2">Fig. 8</xref>); endophallic sclerite elongate, about 0.7 times as long as penis, apex curved in lateral view, bifurcate, with a cluster of dense setae near apex; a pair of hooked dorsal slclerite connected at apical 1/5, an <!--PageBreak-->elongate sclerite between dorsal sclerite and ventral sclerite, connected at apical 1/3; ventral sclerite with base deeply bifurcate.</p><fig id="F2" position="float" orientation="portrait"><label>Figures 5–11.</label><caption><p><italic><tp:taxon-name>Dercetina azumai</tp:taxon-name></italic>. <bold>5</bold> Antenna, male <bold>6</bold> Antenna, female <bold>7</bold> Aedeagus, dorsal view <bold>8</bold> Aedeagus, lateral view <bold>9</bold> Sternite VIII <bold>10</bold> Gonocoxae <bold>11</bold> Spermatheca.</p></caption><graphic xmlns:xlink="http://www.w3.org/1999/xlink" xlink:href="ZooKeys-323-001-g002.jpg" position="float" orientation="portrait" xlink:type="simple"/></fig><p><bold>Female.</bold> Length 5.5–6.8 mm, width 2.6–3.3 mm. Ratio of length of antennomeres III to XI about 1.0: 1.7: 1.6: 1.6: 1.5: 1.4: 1.3: 1.3: 1.5; ratio of length to width of antennomeres III to XI about 3.8: 6.3: 6.1: 5.9: 5.6: 5.1: 4.9: 4.9: 5.7 (<xref ref-type="fig" rid="F2">Fig. 6</xref>). Sternite VIII (<xref ref-type="fig" rid="F2">Fig. 9</xref>) weakly sclerotized laterally and apically, with scattered setae along lateral and apical margin, spiculum extremely slender. Spermathecal receptaculum (<xref ref-type="fig" rid="F2">Fig. 11</xref>) weakly swollen; pump narrow and moderately curved, apex broadly rounded; spermathecal duct long, strongly curved, deeply projecting into receptaculum. Gonocoxae (<xref ref-type="fig" rid="F2">Fig. 10</xref>) widely connected at middle, about 4.4 times longer than wide, curved inwards at apical 1/3, with one long seta at apical 1/3, eleven setae at apex.</p></tp:treatment-sec><tp:treatment-sec sec-type="Host plants"><title>Host plants.</title><p><tp:taxon-name>Myrsinaceae</tp:taxon-name>: <italic><tp:taxon-name>Embelia lenticellata</tp:taxon-name></italic> Hayata; <tp:taxon-name>Saxifragaceae</tp:taxon-name>: <italic><tp:taxon-name>Hydrangea angustipetala</tp:taxon-name></italic> Hayata.</p></tp:treatment-sec><tp:treatment-sec sec-type="Distribution"><title>Distribution.</title><p>Japan (Iriomote island) and Taiwan. This species occurs in mountains (1000–2000 m) of southern Taiwan (<xref ref-type="fig" rid="F3">Fig. 12</xref>) but locally abundant.</p><fig id="F3" position="float" orientation="portrait"><label>Figures 12–15.</label><caption><p>Distribution map of <italic><tp:taxon-name>Dercetina</tp:taxon-name></italic> species, solid line: 1000 m, broken line: 2000 m. <bold>12</bold> <italic><tp:taxon-name>Dercetina azumai</tp:taxon-name></italic> <bold>13</bold> <italic><tp:taxon-name>Dercetina itoi</tp:taxon-name></italic> <bold>14</bold> <italic><tp:taxon-name>Dercetina shirozui</tp:taxon-name></italic> <bold>15</bold> <italic><tp:taxon-name>Dercetina taiwana</tp:taxon-name></italic>.</p></caption><graphic xmlns:xlink="http://www.w3.org/1999/xlink" xlink:href="ZooKeys-323-001-g003.jpg" position="float" orientation="portrait" xlink:type="simple"/></fig></tp:treatment-sec><ref-list><ref id="B13"><mixed-citation xmlns:xlink="http://www.w3.org/1999/xlink" xlink:type="simple"><person-group><name name-style="western"><surname>Kimoto</surname><given-names>S</given-names></name></person-group> (<year>1969</year>) <article-title>Notes on the Chrysomelidae from Taiwan II.</article-title><source>Esakia</source><volume>7</volume>: <fpage>1</fpage>-<lpage>68</lpage>.</mixed-citation></ref><ref id="B15"><mixed-citation xmlns:xlink="http://www.w3.org/1999/xlink" xlink:type="simple"><person-group><name name-style="western"><surname>Kimoto</surname><given-names>S</given-names></name></person-group> (<year>1989a</year>) <article-title>The Taiwanese Chrysomelidae (Insecta: Coleoptera) collected by Dr. Kintaro Baba, on the occasion of his entomological survey in 1983 and 1986.</article-title><source>Kurume University Journal</source><volume>38</volume>: <fpage>237</fpage>-<lpage>272</lpage>.</mixed-citation></ref></ref-list></tp:taxon-treatment>
