# Supplementary material for: Revision of the genus Dercetina from Taiwan and their similar species, with description of a new species from Myanmar (Insecta, Chrysomelidae, Galerucinae)
Source: Zookeys. 2013 Aug 13;(323):1–33. doi: 10.3897/zookeys.323.5195 (PMC3760291; doi:10.3897/zookeys.323.5195)
Supplement: XML Treatment for Dercetina chinensis [file zookeys.323.5195-treatment3.xml]

<!DOCTYPE tp:taxon-treatment
  PUBLIC "-//TaxonX//DTD Taxonomic Treatment Publishing DTD v0 20100105//EN" "tax-treatment-NSO.dtd">
<tp:taxon-treatment xmlns:tp="http://www.plazi.org/taxpub"><tp:treatment-meta><mixed-citation publication-type="journal"><person-group><name><surname>Lee</surname><given-names>Chi-Feng</given-names></name><name><surname>Bezděk</surname><given-names>Jan</given-names></name></person-group><article-title>Revision of the genus <italic>Dercetina</italic> from Taiwan and their similar species, with description of a new species from Myanmar (Insecta, Chrysomelidae, Galerucinae)</article-title><source>Zookeys</source><day>13</day><month>8</month><year>2013</year><volume>2013</volume><issue>323</issue><fpage>1</fpage><lpage>33</lpage><pub-id pub-id-type="doi">10.3897/zookeys.323.5195</pub-id></mixed-citation></tp:treatment-meta><tp:nomenclature><tp:taxon-name>
                        <tp:taxon-name-part taxon-name-part-type="genus">Dercetina</tp:taxon-name-part>
                        <tp:taxon-name-part taxon-name-part-type="species">chinensis</tp:taxon-name-part>
                        <object-id xmlns:xlink="http://www.w3.org/1999/xlink" xlink:type="simple">http://species-id.net/wiki/Dercetina_chinensis</object-id>
                    </tp:taxon-name><tp:taxon-authority>(Weise, 1889)</tp:taxon-authority><tp:taxon-status xmlns:xlink="http://www.w3.org/1999/xlink" xlink:type="simple">stat. r.</tp:taxon-status><tp:nomenclature-citation-list><tp:nomenclature-citation><tp:taxon-name>Arthrotus chinensis</tp:taxon-name><comment> Weise, 1889: 626; <xref ref-type="bibr" rid="B22">Ogloblin 1936</xref>: 330 (Jiangsu); <xref ref-type="bibr" rid="B16">Kimoto 1989b</xref>: 229 (as synonym of <italic><tp:taxon-name>Dercetina flavocincta</tp:taxon-name></italic> Hope, 1831)</comment></tp:nomenclature-citation><tp:nomenclature-citation><tp:taxon-name>Dercetina chinensis</tp:taxon-name><comment> : <xref ref-type="bibr" rid="B8">Gressitt and Kimoto 1965</xref>: 802.</comment></tp:nomenclature-citation><tp:nomenclature-citation><tp:taxon-name>Antipha varipennis</tp:taxon-name><comment> Jacoby, 1890: 214. synonymy confirmed</comment></tp:nomenclature-citation><tp:nomenclature-citation><tp:taxon-name>Dercetina varipennis</tp:taxon-name><comment> : <xref ref-type="bibr" rid="B7">Gressitt and Kimoto 1963</xref>: 710 (as synonym of senior <italic><tp:taxon-name>Dercetina chinensis</tp:taxon-name></italic>); <xref ref-type="bibr" rid="B11">Kimoto 1965</xref>: 489; <xref ref-type="bibr" rid="B8">Gressitt and Kimoto 1965</xref>: 802 (corrected as junior synonym of <italic><tp:taxon-name>Dercetina chinensis</tp:taxon-name></italic>).</comment></tp:nomenclature-citation></tp:nomenclature-citation-list></tp:nomenclature><tp:treatment-sec sec-type="Type series"><title>Type series.</title><p><italic><tp:taxon-name>Arthrotus chinensis</tp:taxon-name></italic>: Holotype ♀ (MNHUB): “Yunnan Fischer / Yünnan Fischer / Arthrotus chinensis 89., m. / Typus (red label) / <italic><tp:taxon-name>Arthrotus chinensis</tp:taxon-name></italic> Wse L. N. Medvedev det. 1987”. Although locality labels of the holotype didn’t fit the original description, where Peking is clearly indicated, we prefer to treat it as true holotype because the specimen perfectly fit the original description and bears also original Weise´s handwritten identification label.</p><p><italic><tp:taxon-name>Antipha varipennis</tp:taxon-name></italic>: Lecotype ♂ (BMNH), here designated, labeled: “Chang Yang A. E. Pratt Coll. July 1888. / Jacoby Coll. 1909-28a / <italic>varipennis</italic> Jac”. Paralectotypes: 1♂ (BMNH), same with lecotype but without determination label; 2♂♂ with black elytra and same labels are not designated as paralectotypes since <xref ref-type="bibr" rid="B10">Jacoby (1890)</xref> himself explicitely excluded dark specimens from the type series. Three more paralectotypes are deposited at the MCZC: 2♂♂, labeled “Chang Yang A. E. Pratt Coll. July 1888. / 1<sup>st</sup> Jacoby Coll.”; 1♂, same but with additional labels: “Type 18269 (red label) / <italic><tp:taxon-name>Antipha varipennis</tp:taxon-name></italic> Jac. / Jan.-Jul. 2004 MCZ Image Database”.</p></tp:treatment-sec><tp:treatment-sec sec-type="Diagnosis"><title>Diagnosis.</title><!--PageBreak--><p><italic><tp:taxon-name>Dercetina chinensis</tp:taxon-name></italic> is similar to <italic><tp:taxon-name>Dercetina taiwana</tp:taxon-name></italic> by the absence of lateral fovea on the pronotum and by the antennomere IV being slightly longer than III. It can be distinguished by its characteristic color patterns (yellowish brown elytra with black longitudinal bands along suture and lateral margins) and oblong elytra (1.6 times longer than wide in contrast to 1.4 times longer than wide in <italic><tp:taxon-name>Dercetina taiwana</tp:taxon-name></italic>).</p></tp:treatment-sec><tp:treatment-sec sec-type="Redescription"><title>Redescription.</title><p>Color very variable, in pale individuals generally yellowish brown, antennae, apical 2/3 of tibiae, and tarsi dark brown, meso- and metathoracic and abdominal ventrites blackish brown, margin of scutellum, and suture and lateral margins of elytra darkened (<xref ref-type="fig" rid="F5">Fig. 23</xref>); in darker individuals black areas on elytra expanding inside, scutellum blackish brown, and head sometimes darkened (<xref ref-type="fig" rid="F5">Fig. 24</xref>); in some individuals entire elytra black (<xref ref-type="fig" rid="F5">Fig. 25</xref>); in darkest individuals entire body black (<!--PageBreak--><xref ref-type="fig" rid="F5">Fig. 26</xref>). Head smooth and impunctate. Pronotum transverse, 1.8 times wider than long, evenly convex on disc and lacking fovea or punctured depression, disc with scattered fine punctures; lateral margin rounded, anterior margin slightly concave, posterior margin slightly rounded. Elytra parallel-sided, apex convergently rounded, 1.6 times longer than wide, disc with random punctures, epipleurae smooth and impunctate.</p><fig id="F5" position="float" orientation="portrait"><label>Figures 23–28.</label><caption><p>Habitus of <italic><tp:taxon-name>Dercetina</tp:taxon-name></italic> species. <bold>23</bold> <italic><tp:taxon-name>Dercetina chinensis</tp:taxon-name></italic>, pale individual <bold>24</bold> <italic><tp:taxon-name>Dercetina chinensis</tp:taxon-name></italic>, pale individual <bold>25</bold> <italic><tp:taxon-name>Dercetina chinensis</tp:taxon-name></italic>, dark individual <bold>26</bold> <italic><tp:taxon-name>Dercetina chinensis</tp:taxon-name></italic>, dark individual <bold>27</bold> <italic><tp:taxon-name>Dercetina itoi</tp:taxon-name></italic>, dorsal view <bold>28</bold> <italic><tp:taxon-name>Dercetina itoi</tp:taxon-name></italic>, ventral view.</p></caption><graphic xmlns:xlink="http://www.w3.org/1999/xlink" xlink:href="ZooKeys-323-001-g005.jpg" position="float" orientation="portrait" xlink:type="simple"/></fig><p><bold>Male.</bold> Length 4.7–5.2 mm, width 2.4–2.8 mm. Atennomere II as long as antennomere III, ratio of length of antennomeres III to VIII (IX–XI lost) about 1.0: 1.3: 1.3: 1.3: 1.5: 1.5; ratio of length to width of antennomeres III to VIII about 2.3: 2.7: 2.9: 3.3: 3.5 (<xref ref-type="fig" rid="F6">Fig. 29</xref>). Penis (<xref ref-type="fig" rid="F6">Fig. 31</xref>) extremely slender, about 10.6 times longer than wide, parallel-sided, basally and apically widened; apex narrowly rounded, with small process in middle; tectum membranous, with dense stout setae; moderately curved in lateral view (<xref ref-type="fig" rid="F6">Fig. 32</xref>); endophallic sclerites elongate, about 0.5 times as long as penis, apex concave and membranous, with a dorsal sclerite connected at middle, almost reaching base, with a row of short setae along lateral margin at apical 1/3; in lateral view almost straight.</p><fig id="F6" position="float" orientation="portrait"><label>Figures 29–35.</label><caption><p><italic><tp:taxon-name>Dercetina chinensis</tp:taxon-name></italic>. <bold>29</bold> Antenna, male <bold>30</bold> Antenna, female <bold>31</bold> Aedeagus, dorsal view <bold>32</bold> Aedeagus, lateral view <bold>33</bold> Sternite VIII <bold>34</bold> Gonocoxae <bold>35</bold> Spermatheca.</p></caption><graphic xmlns:xlink="http://www.w3.org/1999/xlink" xlink:href="ZooKeys-323-001-g006.jpg" position="float" orientation="portrait" xlink:type="simple"/></fig><p><bold>Female.</bold> Length 4.5 mm, width 2.5 mm. Antenna comparatively narrower than male (<xref ref-type="fig" rid="F6">Fig. 30</xref>), ratio of length of antennomeres III to XI about 1.0: 1.3: 1.3: 1.3: 1.3: 1.3: 1.3: 1.3: 1.6; ratio of length to width of antennomeres III to XI about 2.9: 3.4: 3.5: 3.5: 3.5: 4.0: 4.0: 4.0: 4.9. Sternite VIII (<xref ref-type="fig" rid="F6">Fig. 33</xref>) very small, weakly sclerotized subapically, setae along lateral and apical margins, spiculum short. Spermathecal receptaculum (<xref ref-type="fig" rid="F6">Fig. 35</xref>) strongly swollen; pump narrow and strongly curved, apex narrowly rounded; spermathecal duct short and stout, shallowly projecting into receptaculum. Gonocoxae (<xref ref-type="fig" rid="F6">Fig. 34</xref>) narrowly connected in middle, elongate, about 4.7 times longer than wide, slightly curved inwards at apical 1/4, with one short setae at apical 1/3, ten short and long setae located apically or subapically.</p></tp:treatment-sec><tp:treatment-sec sec-type="Distribution"><title>Distribution.</title><p>China (Yunnan).</p></tp:treatment-sec><ref-list><ref id="B22"><mixed-citation xmlns:xlink="http://www.w3.org/1999/xlink" xlink:type="simple"><person-group><name name-style="western"><surname>Ogloblin</surname><given-names>DA</given-names></name></person-group> (<year>1936</year>) <article-title>Listoedy, Galerucinae. Fauna SSSR. Nasekomye Zhestkokrylye [Chrysomelidae, Galerucinae. Faune de l’URSS, Insectes Coléoptères]</article-title>, n.s. 8, <volume>23</volume>(<issue>1</issue>). <publisher-name>Izdatel’stvo Akademii Nauk SSSR</publisher-name>, <publisher-loc>Moskva-Leningrad</publisher-loc>, <lpage>455</lpage> pp. [in Russian]</mixed-citation></ref><ref id="B16"><mixed-citation xmlns:xlink="http://www.w3.org/1999/xlink" xlink:type="simple"><person-group><name name-style="western"><surname>Kimoto</surname><given-names>S</given-names></name></person-group> (<year>1989b</year>) <article-title>Chrysomelidae (Coleoptera) of Thailand, Cambodia, Laos and Vietnam. IV. Galerucinae.</article-title><source>Esakia</source><volume>27</volume>: <fpage>1</fpage>-<lpage>241</lpage>.</mixed-citation></ref><ref id="B8"><mixed-citation xmlns:xlink="http://www.w3.org/1999/xlink" xlink:type="simple"><person-group><name name-style="western"><surname>Gressitt</surname><given-names>JL</given-names></name><name name-style="western"><surname>Kimoto</surname><given-names>S</given-names></name></person-group> (<year>1965</year>) <article-title>Second supplement to “the Chrysomelidae (Coleopt.) of China and Korea”.</article-title><source>Pacific Insects</source><volume>7</volume>: <fpage>799</fpage>-<lpage>806</lpage>.</mixed-citation></ref><ref id="B7"><mixed-citation xmlns:xlink="http://www.w3.org/1999/xlink" xlink:type="simple"><person-group><name name-style="western"><surname>Gressitt</surname><given-names>JL</given-names></name><name name-style="western"><surname>Kimoto</surname><given-names>S</given-names></name></person-group> (<year>1963</year>) <article-title>The Chrysomelidae (Coleopt.) of China and Korea.</article-title><source>Pacific Insects Monograph</source><volume>1B</volume>: <fpage>301</fpage>–<lpage>1026</lpage>.</mixed-citation></ref><ref id="B11"><mixed-citation xmlns:xlink="http://www.w3.org/1999/xlink" xlink:type="simple"><person-group><name name-style="western"><surname>Kimoto</surname><given-names>S</given-names></name></person-group> (<year>1965</year>) <article-title>A list of specimens of Chrysomelidae from Taiwan preserved in the Naturhistorisches Museum Wien (Insecta: Coleoptera).</article-title><source>Annalen des Naturhistorischen Museums in Wien</source><volume>68</volume>: <fpage>485</fpage>-<lpage>490</lpage>.</mixed-citation></ref><ref id="B10"><mixed-citation xmlns:xlink="http://www.w3.org/1999/xlink" xlink:type="simple"><person-group><name name-style="western"><surname>Jacoby</surname><given-names>M</given-names></name></person-group> (<year>1890</year>) <article-title>Descriptions of new species of phytophagous Coleoptera received by Mr. J. H. Leech, from Chang-Yang, China.</article-title><source>Entomologist</source><volume>23</volume>: <fpage>214</fpage>-<lpage>217</lpage>.</mixed-citation></ref></ref-list></tp:taxon-treatment>
