# Supplementary material for: Revision of the genus Dercetina from Taiwan and their similar species, with description of a new species from Myanmar (Insecta, Chrysomelidae, Galerucinae)
Source: Zookeys. 2013 Aug 13;(323):1–33. doi: 10.3897/zookeys.323.5195 (PMC3760291; doi:10.3897/zookeys.323.5195)
Supplement: XML Treatment for Dercetina itoi [file zookeys.323.5195-treatment4.xml]

<!DOCTYPE tp:taxon-treatment
  PUBLIC "-//TaxonX//DTD Taxonomic Treatment Publishing DTD v0 20100105//EN" "tax-treatment-NSO.dtd">
<tp:taxon-treatment xmlns:tp="http://www.plazi.org/taxpub"><tp:treatment-meta><mixed-citation publication-type="journal"><person-group><name><surname>Lee</surname><given-names>Chi-Feng</given-names></name><name><surname>Bezděk</surname><given-names>Jan</given-names></name></person-group><article-title>Revision of the genus <italic>Dercetina</italic> from Taiwan and their similar species, with description of a new species from Myanmar (Insecta, Chrysomelidae, Galerucinae)</article-title><source>Zookeys</source><day>13</day><month>8</month><year>2013</year><volume>2013</volume><issue>323</issue><fpage>1</fpage><lpage>33</lpage><pub-id pub-id-type="doi">10.3897/zookeys.323.5195</pub-id></mixed-citation></tp:treatment-meta><tp:nomenclature><tp:taxon-name>
                        <tp:taxon-name-part taxon-name-part-type="genus">Dercetina</tp:taxon-name-part>
                        <tp:taxon-name-part taxon-name-part-type="species">itoi</tp:taxon-name-part>
                        <object-id xmlns:xlink="http://www.w3.org/1999/xlink" xlink:type="simple">http://species-id.net/wiki/Dercetina_itoi</object-id>
                    </tp:taxon-name><tp:taxon-authority>Kimoto, 1969</tp:taxon-authority><tp:nomenclature-citation-list><tp:nomenclature-citation><tp:taxon-name>Dercetes flaviventris</tp:taxon-name><comment> : <xref ref-type="bibr" rid="B25">Weise 1922</xref>: 94 (Taiwan; misidentification); <xref ref-type="bibr" rid="B5">Chûjô 1962</xref>: 143 (redescription).</comment></tp:nomenclature-citation><tp:nomenclature-citation><tp:taxon-name>Dercetina itoi</tp:taxon-name><comment> Kimoto, 1969: 64 (Taiwan); <xref ref-type="bibr" rid="B14">Kimoto 1987</xref>: 190 (Taiwan).</comment></tp:nomenclature-citation></tp:nomenclature-citation-list></tp:nomenclature><tp:treatment-sec sec-type="Type series"><title>Type series.</title><p>Holotype ♀ (KUEC): “(Taiwan) Alishan, 2300m Chiayi Hsien / 6.vii.1965 S. Ito / Japan-U. S. Co-op. Sci. Programme (yellow label) / HOLOTYPE (red label) / <italic><tp:taxon-name>Dercetina itoi</tp:taxon-name></italic> Kimoto, n. sp.”. Paratypes: 1 ex. (KMNH): “(Taiwan) Sungkang Nantou Hsien / 31.v.1965 T. Shirôzu / PARATYPE (blue label) / <italic><tp:taxon-name>Dercetina itoi</tp:taxon-name></italic> Kimoto, n. sp.”; 1 ex. (KMNH): “(Taiwan) Sungkang, 2000m – Tsuifeng, 2300m Nantou Hsien / 29.vi.1965 S. Kimoto / Japan-U. S. Co-op. Sci. Programme (yellow label) / PARATYPE (blue label) / <italic><tp:taxon-name>Dercetina itoi</tp:taxon-name></italic> Kimoto, n. sp.”; 1 ex. (KMNH): “[Formosa] Oiwake (Tsuifeng in Nantou county) 2,300 m 4.V.1965 T. Shirôzu / PARATYPE (blue label) / <italic><tp:taxon-name>Dercetina itoi</tp:taxon-name></italic> Kimoto, n. sp.”.</p><!--PageBreak--></tp:treatment-sec><tp:treatment-sec sec-type="Material examined"><title>Material examined.</title><p><bold>TAIWAN:</bold> 6♂♂, 4♀♀, Ilan, Ssuyuan, 25.IV.2009, leg. C.-F. Lee (TARI); 6♂♂, 12♀♀, same locality, 25.IV.2009, leg. M.-H. Tsou (TARI); 1♀, same locality, 9.VI.2009, leg. S.-F. Yu (TARI); 1♀, same locality, 6.V.2011, leg. <!--PageBreak-->S.-F. Yu (TARI); 1♀, Hohuanshan, 17.V.2009, leg. C.-F. Lee (TARI); 1♀, Nantou, Meifeng, 7–9.V.1981, leg. K. S. Lin &amp; S. C. Lin (TARI); 1♀, same locality, 24–26.VI.1981, leg. K. S. Lin &amp; W. S. Tang (TARI); 1♀, same locality, 22.V.1982, leg. L. Y. Chou (TARI); 1♀, same locality, 3.VII.2008, leg. M.-H. Tsou (TARI); 1♂, same locality, 20.IV.2011, leg. C.-F. Lee (TARI); 2♂♂, 2♀♀, same locality, 30.V.2011, leg. M.-H. Tsou (TARI); 1♀, Nantou, Tatachia, 9.VI.2009, leg. C.-F. Lee (TARI); 1♂, same locality, 20.VII.2009, leg. S.-F. Yu (TARI); 1♂, same locality, 21.IX.2009, leg. C.-F. Lee (TARI); 1♂, 4♀♀, same locality, 17.V.2010, leg. C.-F. Lee (TARI); 1♂, Nantou, Tsuifeng, 3.VI.1980, leg. L. Y. Chou &amp; C. C. Chen (TARI); 2♂♂, 6♀♀, same locality, 8.V.1981, leg. K. S. Lin &amp; S. C. Lin (TARI); 2♀♀, same locality, 25–27.VI.1981, leg. K. S. Lin &amp; W. S. Tang (TARI); 1♂, 4♀♀, same locality, IV.1984, leg. K. S. Lin &amp; K. C. Chou (TARI); 1♀, same locality, 23.VII.1984, leg. K. S. Lin (TARI); 2♂♂, 3♀♀, Nantou, Tungfu, 8.V.2011, leg. C.-F. Lee (TARI); 2♂♂, Nantou, Musha (= Wushe), 18.V.-15.VI.1919, leg. T. Okuni (TARI); 2♀♀, same locality, 6–11.V.1981, leg. K. S. Lin &amp; S. C. Lin (TARI); 4♂♂, 3♀♀, Taichung, Pilu, 17.V.2009, leg. C.-F. Lee (TARI); 6♂♂, same locality, 17.V.2009, leg. M.-H. Tsou (TARI); 2♂♂, 1♀, Taoyuan, Lalashan, 1–2.IV.2009, leg. C.-F. Lee (TARI); 2♀♀, same locality, 14.V.2009, leg. C.-F. Lee (TARI).</p></tp:treatment-sec><tp:treatment-sec sec-type="Diagnosis"><title>Diagnosis.</title><p><italic><tp:taxon-name>Dercetina itoi</tp:taxon-name></italic> is characterized by its metallic purple color. Some individuals of <italic><tp:taxon-name>Dercetina shirozui</tp:taxon-name></italic> with blackish brown legs are similar to <italic><tp:taxon-name>Dercetina itoi</tp:taxon-name></italic> in color pattern. <italic><tp:taxon-name>Dercetina itoi</tp:taxon-name></italic> can be separated from <italic><tp:taxon-name>Dercetina shirozui</tp:taxon-name></italic> by the tiny punctures on the pronotum (in contrast with the prominent puncures on the pronotum in <italic><tp:taxon-name>Dercetina shirozui</tp:taxon-name></italic>).</p></tp:treatment-sec><tp:treatment-sec sec-type="Redescription"><title>Redescription.</title><p>Color (<xref ref-type="fig" rid="F1">Figs 3–4</xref>) dark metallic purple, antennae and legs blackish brown, abdomen yellowish brown. Antennal calli separated by deep furrow; vertex with distinct punctures, disc shagreened. Pronotum 1.6–1.7 times wider than long, disc evenly convex, with scattered fine punctures, and a pair of deep round fovea at sides; lateral margin straight, narrowed posteriorly, anterior margin straight, posterior margin slightly rounded. Elytra more or less widened posteriorly, apex convergently rounded, 1.6–1.7 times longer than wide, disc with densely prominent punctures; epipleurae impunctate, somewhat rugose.</p><p><bold>Male.</bold> Length 5.1–5.3 mm, width 2.4–2.6 mm., Antennomeres VIII-XI filiform, ratio of length of antennomeres III to XI about 1.0: 1.5: 1.4: 1.3: 1.4: 1.5: 1.6: 1.5: 1.9; ratio of length to width of antennomeres III to XI about 2.4: 3.6: 3.0: 2.7: 2.9: 3.5: 3.7: 3.5: 4.0 (<xref ref-type="fig" rid="F7">Fig. 36</xref>). Penis (<xref ref-type="fig" rid="F7">Fig. 38</xref>) slender, about 7.7 times longer than wide, parallel-sided, apically and basally widened, apex broadly rounded; tectum membranous, with scattered stout setae; weakly curved in lateral view (<xref ref-type="fig" rid="F7">Fig. 39</xref>); endophallic sclerite elongate, about 0.7 times as long as penis, apex pointed, and recurved in lateral view, with a cluster of setae near apex; dorsal sclerite with base deeply bifurcate, narrower than ventral sclerite, base bifurcate, in lateral view weakly curved.</p><fig id="F7" position="float" orientation="portrait"><label>Figures 36–42.</label><caption><p><italic><tp:taxon-name>Dercetina itoi</tp:taxon-name></italic>. <bold>36</bold> Antenna, male <bold>37</bold> Antenna, female <bold>38</bold> Aedeagus, dorsal view <bold>39</bold> Aedeagus, lateral view <bold>40</bold> Sternite VIII <bold>41</bold> Gonocoxae <bold>42</bold> Spermatheca.</p></caption><graphic xmlns:xlink="http://www.w3.org/1999/xlink" xlink:href="ZooKeys-323-001-g007.jpg" position="float" orientation="portrait" xlink:type="simple"/></fig><p><bold>Female.</bold> Length 5.9–6.6 mm, width 3.0–3.3 mm. Ratio of length of antennomeres III to XI about 1.0: 1.4: 1.3: 1.3: 1.4: 1.4: 1.4: 1.3: 1.8; ratio of length to width of antennomeres III to XI about 2.7: 3.3: 3.2: 3.0: 3.2: 3.1: 3.2: 3.1: 4.1 (<xref ref-type="fig" rid="F7">Fig. 37</xref>). Sternite VIII (<xref ref-type="fig" rid="F7">Fig. 40</xref>) weakly sclerotized subapically, apex truncate, with few setae <!--PageBreak-->along apical margin, spiculum extremely long. Spermathecal receptaculum (<xref ref-type="fig" rid="F7">Fig. 42</xref>) weakly swollen; pump narrow and strongly curved, apex pointed; spermathecal duct long, deeply projecting into receptaculum. Gonocoxae (<xref ref-type="fig" rid="F7">Fig. 41</xref>) narrowly connected at <!--PageBreak-->middle, about 4.8 times longer than wide, curved inwards at apical 1/3, with one short setae at apical 1/3, ten or eleven setae at apex.</p></tp:treatment-sec><tp:treatment-sec sec-type="Host plants"><title>Host plants.</title><p><tp:taxon-name>Sabiaceae</tp:taxon-name>: <italic><tp:taxon-name>Sabia transarisanensis</tp:taxon-name></italic> Hayata; <tp:taxon-name>Stachyuraceae</tp:taxon-name>: <italic><tp:taxon-name>Stachyurus himalaicus</tp:taxon-name></italic> Hook. f. &amp; Thomson ex Benth.</p></tp:treatment-sec><tp:treatment-sec sec-type="Distribution"><title>Distribution.</title><p>Taiwan. It is widespread in high mountains (above 2000 m) (<xref ref-type="fig" rid="F3">Fig. 13</xref>).</p></tp:treatment-sec><tp:treatment-sec><!--Section generated to contain objects referenced in tp:taxon-treatment.--><fig id="F1" position="float" orientation="portrait"><label>Figures 1–4.</label><caption><p>Habitus of <italic><tp:taxon-name>Dercetina</tp:taxon-name></italic> species. <bold>1</bold> <italic><tp:taxon-name>Dercetina azumai</tp:taxon-name></italic>, dorsal view <bold>2</bold> <italic><tp:taxon-name>Dercetina azumai</tp:taxon-name></italic>, ventral view <bold>3</bold> <italic><tp:taxon-name>Dercetina barclayi</tp:taxon-name></italic> sp. n., dorsal view <bold>4</bold> <italic><tp:taxon-name>Dercetina barclayi</tp:taxon-name></italic> sp. n., ventral view.</p></caption><graphic xmlns:xlink="http://www.w3.org/1999/xlink" xlink:href="ZooKeys-323-001-g001.jpg" position="float" orientation="portrait" xlink:type="simple"/></fig><fig id="F3" position="float" orientation="portrait"><label>Figures 12–15.</label><caption><p>Distribution map of <italic><tp:taxon-name>Dercetina</tp:taxon-name></italic> species, solid line: 1000 m, broken line: 2000 m. <bold>12</bold> <italic><tp:taxon-name>Dercetina azumai</tp:taxon-name></italic> <bold>13</bold> <italic><tp:taxon-name>Dercetina itoi</tp:taxon-name></italic> <bold>14</bold> <italic><tp:taxon-name>Dercetina shirozui</tp:taxon-name></italic> <bold>15</bold> <italic><tp:taxon-name>Dercetina taiwana</tp:taxon-name></italic>.</p></caption><graphic xmlns:xlink="http://www.w3.org/1999/xlink" xlink:href="ZooKeys-323-001-g003.jpg" position="float" orientation="portrait" xlink:type="simple"/></fig></tp:treatment-sec><ref-list><ref id="B25"><mixed-citation xmlns:xlink="http://www.w3.org/1999/xlink" xlink:type="simple"><person-group><name name-style="western"><surname>Weise</surname><given-names>J</given-names></name></person-group> (<year>1922</year>) <article-title>Chrysomeliden der Indo-Malayischen region.</article-title><source>Tijdschrift voor Entomologie</source><volume>65</volume>: <fpage>39</fpage>–<lpage>130</lpage>.</mixed-citation></ref><ref id="B5"><mixed-citation xmlns:xlink="http://www.w3.org/1999/xlink" xlink:type="simple"><person-group><name name-style="western"><surname>Chûjô</surname><given-names>M</given-names></name></person-group> (<year>1962</year>) <article-title>A taxonomic study of the Chrysomelidae (Insecta: Coleoptera) from Formosa part XI. Subfamily Galerucinae.</article-title><source>The Philippine Journal of Science</source><volume>91</volume>: <fpage>1</fpage>-<lpage>239</lpage>.</mixed-citation></ref><ref id="B14"><mixed-citation xmlns:xlink="http://www.w3.org/1999/xlink" xlink:type="simple"><person-group><name name-style="western"><surname>Kimoto</surname><given-names>S</given-names></name></person-group> (<year>1987</year>) <article-title>The Chrysomelidae (Insecta: Coleoptera) collected by the Nagoya University scientific expedition to Taiwan in 1986.</article-title><source>Kurume University Journal</source><volume>36</volume>: <fpage>183</fpage>-<lpage>194</lpage>.</mixed-citation></ref></ref-list></tp:taxon-treatment>
