# Supplementary material for: Revision of the genus Dercetina from Taiwan and their similar species, with description of a new species from Myanmar (Insecta, Chrysomelidae, Galerucinae)
Source: Zookeys. 2013 Aug 13;(323):1–33. doi: 10.3897/zookeys.323.5195 (PMC3760291; doi:10.3897/zookeys.323.5195)
Supplement: XML Treatment for Dercetina shirozui [file zookeys.323.5195-treatment5.xml]

<!DOCTYPE tp:taxon-treatment
  PUBLIC "-//TaxonX//DTD Taxonomic Treatment Publishing DTD v0 20100105//EN" "tax-treatment-NSO.dtd">
<tp:taxon-treatment xmlns:tp="http://www.plazi.org/taxpub"><tp:treatment-meta><mixed-citation publication-type="journal"><person-group><name><surname>Lee</surname><given-names>Chi-Feng</given-names></name><name><surname>Bezděk</surname><given-names>Jan</given-names></name></person-group><article-title>Revision of the genus <italic>Dercetina</italic> from Taiwan and their similar species, with description of a new species from Myanmar (Insecta, Chrysomelidae, Galerucinae)</article-title><source>Zookeys</source><day>13</day><month>8</month><year>2013</year><volume>2013</volume><issue>323</issue><fpage>1</fpage><lpage>33</lpage><pub-id pub-id-type="doi">10.3897/zookeys.323.5195</pub-id></mixed-citation></tp:treatment-meta><tp:nomenclature><tp:taxon-name>
                        <tp:taxon-name-part taxon-name-part-type="genus">Dercetina</tp:taxon-name-part>
                        <tp:taxon-name-part taxon-name-part-type="species">shirozui</tp:taxon-name-part>
                        <object-id xmlns:xlink="http://www.w3.org/1999/xlink" xlink:type="simple">http://species-id.net/wiki/Dercetina_shirozui</object-id>
                    </tp:taxon-name><tp:taxon-authority>Kimoto, 1969</tp:taxon-authority><tp:nomenclature-citation-list><tp:nomenclature-citation><tp:taxon-name>Dercetina shirozui</tp:taxon-name><comment> Kimoto, 1969: 63; <xref ref-type="bibr" rid="B16">Kimoto 1989b</xref>: 260 (Taiwan); <xref ref-type="bibr" rid="B17">Kimoto 1991</xref>: 17 (Taiwan).</comment></tp:nomenclature-citation></tp:nomenclature-citation-list></tp:nomenclature><tp:treatment-sec sec-type="Type series"><title>Type series.</title><p>Holotype ♀ (KUEC): “(Taiwan) Sungkang Nantou Hsien / 5.V.1965 T. Shirôzu / HOLOTYPE (red label) / <italic><tp:taxon-name>Dercetina shirozui</tp:taxon-name></italic> Kimoto, n. sp.”. Paratypes: 1 ex., same as holotype (KMNH); 1 ex.: “(Taiwan) Sungkang Nantou Hsien / 1.VI.1965 T. Shirôzu / PARATYPE (blue label) / <italic><tp:taxon-name>Dercetina shirozui</tp:taxon-name></italic> Kimoto, n. sp.” (KMNH); 1 ex.: “(Taiwan) Sungkang Nantou Hsien / 18.V.1965 T. Shirôzu / PARATYPE (blue label) / <italic><tp:taxon-name>Dercetina shirozui</tp:taxon-name></italic> Kimoto, n. sp.” (KMNH); 1 ex.: “(Taiwan) Taiko (= Tahu) – Nihonmatsu (= Sungen) Byoritsu-ken (= Miaoli county) 9.iv.1967 T. Shirozu / PARATYPE (blue label) / <italic><tp:taxon-name>Dercetina shirozui</tp:taxon-name></italic> Kimoto, n. sp.” (KMNH); 1 ex.: “(Taiwan) Alishan, 2300m Chiayi Hsien / 6.vii.1965 S. Kimoto / Japan-U. S. Co-op. Sci. Programme (yellow label) / PARATYPE (blue label) / <italic><tp:taxon-name>Dercetina shirozui</tp:taxon-name></italic> Kimoto, n. sp.” (KMNH); 1 ex.: “(Taiwan) Hokuko (= Peikeng) – Kaminoshima-onsen (= Hushan) Byoritsu-ken (= Miaoli county) 11.iv.1967 T. Shirozu / PARATYPE (blue label) / <italic><tp:taxon-name>Dercetina shirozui</tp:taxon-name></italic> Kimoto, n. sp.” (KMNH).</p></tp:treatment-sec><tp:treatment-sec sec-type="Material examined"><title>Material examined.</title><p><bold>TAIWAN</bold>: 1♂, Hsinchu, Litungshan, 23.III.2007, leg. M.-H. Tsou (TARI); 3♂♂, same locality, 15.III.2009, leg. M.-H. Tsou (TARI); 1♂, Hsinchu, Mamei, 13.III.2011, leg. M.-H. Tsou (TARI); 2♀♀, Hsinchu, Tahunshan, 24.II.2009, leg. S.-F. Yu (TARI); 1♂, 2♀♀, same locality, 1.III.2009, leg. M.-H. Tsou (TARI); 1♂, Hsinchu, Wufeng, 17.II.2009, leg. S.-F. Yu (TARI); 1♂, Hualien, Pilu, 17.V.2009, leg. C.-F. Lee (TARI); 8♂♂, Ilan, Chiuchihtse, 7.XII.2008, leg. M.-H. Tsou (TARI); 1♂, 1♀, Ilan, Suyuan, 28.IV.2009, leg. M.-H. Tsou (TARI); 1♀, Kaoshiung, Tengchih (= Shihshan trail), 2–5.VI.2008, leg. C.-F. Lee (TARI); 22♂♂, same locality, 6.II.2009, leg. M.-H. Tsou (TARI); 1♀, Nantou, Hohuanshan, 18.V.2009, leg. C.-F. Lee (TARI); 1♀, Nantou, Meifeng, 5–8.VI.1980, leg. C. C. Chen (TARI); 1♀, same locality, 7–9.V.1981, leg. K. S. Lin &amp; S. C. Lin (TARI); 1♀, same locality, 24–26.VI.1981, leg. K. S. Lin &amp; W. S. Tang (TARI); 1♂, 1♀, same locality, 22.V.1982, leg. L. Y. Chou (TARI); 1♀, Nantou, Tattaka (= Sungkang), VI.1925, leg. J. Sonan (TARI); 1♂, 1♀, same locality, 4.IV.2010, leg. Y.-T. Wang (TARI); 2♂♂, Nantou, Tatachia, 9.VI.2009, leg. C.-F. Lee (TARI); 3♀♀, same locality, 27.IV.2010, leg. C.-F. Lee (TARI); 2♀♀, Nantou, Tayuling, 9-16.VI.1981, leg. K. S. Lin &amp; B. H. Chen (TARI); 1♀, Nantou, Tsuifeng, 3.VI.1980, <!--PageBreak-->leg. L. Y. Chou &amp; C. C. Chen (TARI); 3♀♀, same locality, 8.V.1981, leg. K. S. Lin &amp; S. C. Lin (TARI); 1♀, same locality, 25–27.VI.1981, leg. K. S. Lin &amp; W. S. Tang (TARI); 2♀♀, Nantou, Wushe, 6–11.V.1981, leg. K. S. Lin &amp; S. C. Lin (TARI); 1♂, Pingtung, Tahanshan, 2.II.2008, leg. M.-H. Tsou (TARI); 1♀, same locality, 3.III.2008, leg. C.-F. Lee (TARI); 1♂, 1♀, same locality, 21.III.2009, leg. M.-H. Tsou (TARI); 1♂, same locality, 6.III.2010, leg. U. Ong (TARI); 1♂, same locality, 28.IV.2012, leg. M.-H. Tsou (TARI); 2♀♀, same locality, 16.IV.2012, leg. C.-F. Lee (TARI); 1♂, 2♀♀, Taoyuan, Hsitsun, 12.IV.2009, leg. M.-H. Tsou (TARI); 2♂♂, 2♀♀, Taoyuan, Hsuehwunao, 10.IV.2011, leg. M.-H. Tsou (TARI); 1♀, Taoyuan, Lalashan, 2.IV.2009, leg. H.-J. Chen (TARI); 1♀, same locality, 2.IV.2009, leg. C.-<!--PageBreak-->F. Lee (TARI); 1♂, same locality, 4.V.2010, leg. S.-F. Yu (TARI); 1♀, same locality, 14.V.2009, leg. C.-F. Lee (TARI).</p></tp:treatment-sec><tp:treatment-sec sec-type="Diagnosis"><title>Diagnosis.</title><p><italic><tp:taxon-name>Dercetina shirozui</tp:taxon-name></italic> is similar to <italic><tp:taxon-name>Dercetina azumai</tp:taxon-name></italic> with metallic green elytra and yellowish brown legs but differs by its metallic green head, prothorax, meso- and metathoracic ventrites (in contrast with yellowish brown ones in <italic><tp:taxon-name>Dercetina azumai</tp:taxon-name></italic>). Some individuals of <italic><tp:taxon-name>Dercetina shirozui</tp:taxon-name></italic> with blackish brown legs may be similar to <italic><tp:taxon-name>Dercetina itoi</tp:taxon-name></italic>. However, <italic><tp:taxon-name>Dercetina shirozui</tp:taxon-name></italic> is distinguished from <italic><tp:taxon-name>Dercetina itoi</tp:taxon-name></italic> by the prominent punctures on the pronotum.</p></tp:treatment-sec><tp:treatment-sec sec-type="Redescription"><title>Redescription.</title><p>Color (<xref ref-type="fig" rid="F8">Figs 43–44</xref>) metallic green or blue, legs and abdomen yellowish brown, antenna dark brown or blackish brown. Antennal calli with deep furrow in middle; vertex with dense distinct punctures, disc shagreened. Pronotum 1.5-1.6 times wider than long, disc evenly flat, with dense prominent punctures, and a pair of deep round fovea at sides; lateral margin straight, narrowed posteriorly, anterior margin slightly concave, posterior margin slightly rounded. Elytra more or less widened posteriorly, apex convergently rounded, 1.7–1.8 times longer than wide, disc with densely prominent punctures; epipleurae with dense prominent punctures.</p><fig id="F8" position="float" orientation="portrait"><label>Figures 43–48.</label><caption><p>Habitus of <italic><tp:taxon-name>Dercetina</tp:taxon-name></italic> species. <bold>43</bold> <italic><tp:taxon-name>Dercetina shirozui</tp:taxon-name></italic>, dorsal view <bold>44</bold> <italic><tp:taxon-name>Dercetina shirozui</tp:taxon-name></italic>, ventral view <bold>45</bold> <italic><tp:taxon-name>Dercetina shirozui</tp:taxon-name></italic>, color variation <bold>46</bold> <italic><tp:taxon-name>Dercetina taiwana</tp:taxon-name></italic>, dorsal view <bold>47</bold> <italic><tp:taxon-name>Dercetina taiwana</tp:taxon-name></italic>, ventral view <bold>48</bold> <italic><tp:taxon-name>Dercetina taiwana</tp:taxon-name></italic>, color variation.</p></caption><graphic xmlns:xlink="http://www.w3.org/1999/xlink" xlink:href="ZooKeys-323-001-g008.jpg" position="float" orientation="portrait" xlink:type="simple"/></fig><p><bold>Male.</bold> Length 4.8–5.1 mm, width 2.1–2.3 mm. Ratio of length of antennomeres III to XI about 1.0: 2.2: 2.0: 2.0: 2.1: 2.0: 1.9: 1.7: 2.2; ratio of length to width of antennomeres III to XI about 2.4: 4.9: 3.9: 4.1: 4.1: 3.9: 3.8: 3.4: 4.6 (<xref ref-type="fig" rid="F9">Fig. 49</xref>). Penis (<xref ref-type="fig" rid="F9">Fig. 51</xref>) slender, about 7.3 times longer than wide, parallel-sided, basally widened, apex broadly rounded; tectum membranous, with two longitudinal rows of stout setae; weakly curved in lateral view (<xref ref-type="fig" rid="F9">Fig. 52</xref>); endophallus with four pairs of small teeth near apex, ventral sclerite long, about 0.7 times as long as penis, base truncate, apex bifurcate and curved in lateral view; with a cluster of setae near apex; a pair of elongate dorsal sclerites located from base to apical 1/3, apices pointed and recurved subapically.</p><fig id="F9" position="float" orientation="portrait"><label>Figures 49–55.</label><caption><p><italic><tp:taxon-name>Dercetina shirozui</tp:taxon-name></italic>. <bold>49</bold> Antenna, male <bold>50</bold> Antenna, female <bold>51</bold> Aedeagus, dorsal view <bold>52</bold> Aedeagus, lateral view <bold>53</bold> Sternite VIII <bold>54</bold> Gonocoxae <bold>55</bold> Spermatheca.</p></caption><graphic xmlns:xlink="http://www.w3.org/1999/xlink" xlink:href="ZooKeys-323-001-g009.jpg" position="float" orientation="portrait" xlink:type="simple"/></fig><p><bold>Female.</bold> Length 5.5–6.3 mm, width 2.7–3.0 mm. Antenna 11-segmented, filiform (<xref ref-type="fig" rid="F9">Fig. 50</xref>), ratio of length of antennomeres III to XI about 1.0: 1.6: 1.5: 1.5: 1.5: 1.5: 1.4: 1.4: 1.7; ratio of length to width of antennomeres III to XI about 2.6: 4.3: 3.7: 3.7: 3.6: 3.7: 3.4: 3.4: 4.1. Sternite VIII (<xref ref-type="fig" rid="F9">Fig. 53</xref>) weakly sclerotized laterally and apically, with a few setae along apical margin, spiculum extremely long. Spermathecal receptaculum (<xref ref-type="fig" rid="F9">Fig. 51</xref>) elongate and weakly swollen; pump narrow and strongly curved, apex narrowly rounded; spermathecal duct short, apically narrowed, shallowly projecting into receptaculum. Gonocoxae (<xref ref-type="fig" rid="F9">Fig. 54</xref>) widely connected in middle, about 3.4 times longer than wide, curved inwards in apical 1/3, with ten long setae in apical 1/3.</p><p><bold>Color variation.</bold> Some populations have blackish brown legs and black antenna (<xref ref-type="fig" rid="F8">Fig. 45</xref>).</p></tp:treatment-sec><tp:treatment-sec sec-type="Host plants"><title>Host plants.</title><p><tp:taxon-name>Aceraceae</tp:taxon-name>: <italic><tp:taxon-name>Acer albopurpurascens</tp:taxon-name></italic> Hayata; <tp:taxon-name>Actinidiaceae</tp:taxon-name>: <italic><tp:taxon-name>Actinidia callosa</tp:taxon-name></italic> Lindl.; <tp:taxon-name>Rosaceae</tp:taxon-name>: <italic><tp:taxon-name>Prunus phaeosticta</tp:taxon-name></italic> (Hance) Maxim.; <tp:taxon-name>Saxifragaceae</tp:taxon-name>: <italic><tp:taxon-name>Deutzia pulchra</tp:taxon-name></italic> Vidal and <italic><tp:taxon-name>Schizophragma integrifolium</tp:taxon-name></italic> Oliv. var. <italic>fauriei</italic> (Hayata) Hayata; <tp:taxon-name>Stachyuraceae</tp:taxon-name>: <italic><tp:taxon-name>Stachyurus himalaicus</tp:taxon-name></italic> Hook. f. &amp; Thomson ex Benth.; <tp:taxon-name>Staphyleaceae</tp:taxon-name>: <italic><tp:taxon-name>Turpinia formosana</tp:taxon-name></italic> Nakai.</p></tp:treatment-sec><tp:treatment-sec sec-type="Distribution"><title>Distribution.</title><p>Taiwan. It is widespread in mountains above 1000 m (<xref ref-type="fig" rid="F3">Fig. 14</xref>).</p><!--PageBreak--><!--PageBreak--></tp:treatment-sec><tp:treatment-sec><!--Section generated to contain objects referenced in tp:taxon-treatment.--><fig id="F3" position="float" orientation="portrait"><label>Figures 12–15.</label><caption><p>Distribution map of <italic><tp:taxon-name>Dercetina</tp:taxon-name></italic> species, solid line: 1000 m, broken line: 2000 m. <bold>12</bold> <italic><tp:taxon-name>Dercetina azumai</tp:taxon-name></italic> <bold>13</bold> <italic><tp:taxon-name>Dercetina itoi</tp:taxon-name></italic> <bold>14</bold> <italic><tp:taxon-name>Dercetina shirozui</tp:taxon-name></italic> <bold>15</bold> <italic><tp:taxon-name>Dercetina taiwana</tp:taxon-name></italic>.</p></caption><graphic xmlns:xlink="http://www.w3.org/1999/xlink" xlink:href="ZooKeys-323-001-g003.jpg" position="float" orientation="portrait" xlink:type="simple"/></fig></tp:treatment-sec><ref-list><ref id="B16"><mixed-citation xmlns:xlink="http://www.w3.org/1999/xlink" xlink:type="simple"><person-group><name name-style="western"><surname>Kimoto</surname><given-names>S</given-names></name></person-group> (<year>1989b</year>) <article-title>Chrysomelidae (Coleoptera) of Thailand, Cambodia, Laos and Vietnam. IV. Galerucinae.</article-title><source>Esakia</source><volume>27</volume>: <fpage>1</fpage>-<lpage>241</lpage>.</mixed-citation></ref><ref id="B17"><mixed-citation xmlns:xlink="http://www.w3.org/1999/xlink" xlink:type="simple"><person-group><name name-style="western"><surname>Kimoto</surname><given-names>S</given-names></name></person-group> (<year>1991</year>) <article-title>The Taiwanese Chrysomelidae (Insecta: Coleoptera) collected by Dr. Kintaro Baba, on the occasion of his entomological survey in 1987, 1988, 1989.</article-title><source>Kurume University Journal</source><volume>40</volume>: <fpage>1</fpage>-<lpage>27</lpage>.</mixed-citation></ref></ref-list></tp:taxon-treatment>
