# Supplementary material for: Revision of the genus Dercetina from Taiwan and their similar species, with description of a new species from Myanmar (Insecta, Chrysomelidae, Galerucinae)
Source: Zookeys. 2013 Aug 13;(323):1–33. doi: 10.3897/zookeys.323.5195 (PMC3760291; doi:10.3897/zookeys.323.5195)
Supplement: XML Treatment for Dercetina taiwana [file zookeys.323.5195-treatment6.xml]

<!DOCTYPE tp:taxon-treatment
  PUBLIC "-//TaxonX//DTD Taxonomic Treatment Publishing DTD v0 20100105//EN" "tax-treatment-NSO.dtd">
<tp:taxon-treatment xmlns:tp="http://www.plazi.org/taxpub"><tp:treatment-meta><mixed-citation publication-type="journal"><person-group><name><surname>Lee</surname><given-names>Chi-Feng</given-names></name><name><surname>Bezděk</surname><given-names>Jan</given-names></name></person-group><article-title>Revision of the genus <italic>Dercetina</italic> from Taiwan and their similar species, with description of a new species from Myanmar (Insecta, Chrysomelidae, Galerucinae)</article-title><source>Zookeys</source><day>13</day><month>8</month><year>2013</year><volume>2013</volume><issue>323</issue><fpage>1</fpage><lpage>33</lpage><pub-id pub-id-type="doi">10.3897/zookeys.323.5195</pub-id></mixed-citation></tp:treatment-meta><tp:nomenclature><tp:taxon-name>
                        <tp:taxon-name-part taxon-name-part-type="genus">Dercetina</tp:taxon-name-part>
                        <tp:taxon-name-part taxon-name-part-type="species">taiwana</tp:taxon-name-part>
                        <object-id xmlns:xlink="http://www.w3.org/1999/xlink" xlink:type="simple">http://species-id.net/wiki/Dercetina_taiwana</object-id>
                    </tp:taxon-name><tp:taxon-authority>(Chûjô, 1938)</tp:taxon-authority><tp:taxon-status xmlns:xlink="http://www.w3.org/1999/xlink" xlink:type="simple">stat. r.</tp:taxon-status><tp:nomenclature-citation-list><tp:nomenclature-citation><tp:taxon-name>Dercetis taiwana</tp:taxon-name><comment> Chûjô, 1938: 140; <xref ref-type="bibr" rid="B5">Chûjô 1962</xref>: 145 (redescription); <xref ref-type="bibr" rid="B7">Gressitt and Kimoto 1963</xref>: 710 (as synonymy of <italic><tp:taxon-name>Dercetina chinensis</tp:taxon-name></italic>).</comment></tp:nomenclature-citation><tp:nomenclature-citation><tp:taxon-name>Dercetis taiwana</tp:taxon-name><comment> ab. <italic>melania</italic> Chûjô, 1938: 140; <xref ref-type="bibr" rid="B7">Gressitt and Kimoto 1963</xref>: 710 (confirmed as infraspecific variation of <italic><tp:taxon-name>Dercetina chinensis</tp:taxon-name></italic>)</comment></tp:nomenclature-citation><tp:nomenclature-citation><tp:taxon-name>Dercetis taiwana</tp:taxon-name><comment> var. <italic>melania</italic>: <xref ref-type="bibr" rid="B5">Chûjô 1962</xref>: 146 (redescription).</comment></tp:nomenclature-citation><tp:nomenclature-citation><tp:taxon-name>Dercetis taiwana</tp:taxon-name><comment> f. <italic>melania</italic>: <xref ref-type="bibr" rid="B6">Chûjô 1965</xref>: 95 (Taiwan).</comment></tp:nomenclature-citation><tp:nomenclature-citation><tp:taxon-name>Dercetina chinensis</tp:taxon-name><comment> : <xref ref-type="bibr" rid="B12">Kimoto 1966</xref>: 33 (Taiwan); <xref ref-type="bibr" rid="B13">Kimoto 1969</xref>: 66 (Taiwan); <xref ref-type="bibr" rid="B23">Takizawa et al. 1995</xref>: 63 (Taiwan).</comment></tp:nomenclature-citation><tp:nomenclature-citation><tp:taxon-name>Dercetina flavocincta</tp:taxon-name><comment> : <xref ref-type="bibr" rid="B15">Kimoto 1989a</xref>: 260 (Taiwan); <xref ref-type="bibr" rid="B17">Kimoto 1991</xref>: 17 (Taiwan).</comment></tp:nomenclature-citation></tp:nomenclature-citation-list></tp:nomenclature><tp:treatment-sec sec-type="Type series"><title>Type series.</title><p><italic><tp:taxon-name>Dercetis taiwana</tp:taxon-name></italic>: Lecotype ♂, here designated, labeled: “Formosa Shinchiku (= Hsinchu), -18. VII 1–30. J. Sonan / COType (circular label with yellow letters and border) / <italic><tp:taxon-name>Dercetis taiwana</tp:taxon-name></italic> CHÛJÔ DET. M. CHUJO / 1916” (TARI). Paralectotypes: 3♀♀: “Urai (= Wulai, in Taipei county) FORMOSA 28.III.1932 COL. M. CHUJO / COType (circular label with yellow letters and border) / <italic><tp:taxon-name>Dercetis taiwana</tp:taxon-name></italic> CHÛJÔ DET. M. CHUJO / 2379, 2380, 2384 (respectively)” (TARI); 2♀♀: “Taiheizan (= Taipingshan, in Ilan county) FORMOSA Jul 1930 S. Minowa / COType (circular label with yellow letters and border) / <italic><tp:taxon-name>Dercetis taiwana</tp:taxon-name></italic> CHÛJÔ DET. M. CHUJO / 2162 or 2385” (TARI); 1♀: “Formosa Arisan (= Alisan, in Chiayi county), 1918 X 2-23. J. Sonan COType (circular label with yellow letters and border) / <italic><tp:taxon-name>Dercetis taiwana</tp:taxon-name></italic> CHÛJÔ DET. M. CHUJO / 2159” (TARI); 1♂: “Formosa Y. Miwa / Rimogan (= Fushan, in Taipei county) 22.7.1929 (on the back) / COType (circular label with yellow letters and border) / <italic><tp:taxon-name>Dercetis taiwana</tp:taxon-name></italic> CHÛJÔ DET. M. CHUJO / 2160” (TARI); 1♀: “Formosa Y. Miwa / Kobayashi, 25.7.1929 / Syntypus (red label) / <italic><tp:taxon-name>Dercetis taiwana</tp:taxon-name></italic> CHÛJÔ DET. M. CHUJO / DEI Müncheberg Col - 03095” (SDEI); 1♀: “Paroe (Form.) H. Sauter IX.1912 / Syntypus (red label) / <italic><tp:taxon-name>Dercetis taiwana</tp:taxon-name></italic> CHÛJÔ DET. M. CHUJO / DEI Müncheberg Col - 03096” (SDEI); 1♀: “Taihorin (= Talin, in Chiayi county) Formosa H. Sauter, 1911 / 7.VII. / Syntypus (red label) / <italic><tp:taxon-name>Dercetis taiwana</tp:taxon-name></italic> CHÛJÔ DET. M. CHUJO / DEI Müncheberg Col - 03097” (SDEI); 1♀: “Formosa Y. Miwa / Hsuanyan (in Japanese) 23.7.1929 / COType (circular label with yellow letters and border) / <italic><tp:taxon-name>Dercetis taiwana</tp:taxon-name></italic> CHÛJÔ DET. M. CHUJO / 2161” (TARI).</p><!--PageBreak--><p><italic><tp:taxon-name>Dercetis taiwana</tp:taxon-name></italic> ab. <italic>melania</italic>: Syntypes: 1♂, 1♀: “Urai (= Wulai, in Taipei county) FORMOSA 28.III.1932 COL. M. CHUJO / COType (circular label with yellow letters and border) / <italic><tp:taxon-name>Dercetis taiwana</tp:taxon-name></italic> ab. <italic>melania</italic> CHÛJÔ DET. M. CHUJO / 2374 or 2375” (TARI); 2♀♀: “Urai (= Wulai, in Taipei county) FORMOSA 28.III.1932 COL. M. CHUJO / Syntypus (red label) / <italic><tp:taxon-name>Dercetis taiwana</tp:taxon-name></italic> ab. <italic>melania</italic> CHÛJÔ DET. M. CHUJO / DEI Müncheberg Col – 03098 and 03099” (SDEI); 1♂, 1♀: “Formosa Shinchiku (= Hsinchu), -18. VII 1-30. J. Sonan / COType (circular label with yellow letters and border) / <italic><tp:taxon-name>Dercetis taiwana</tp:taxon-name></italic> ab. <italic>melania</italic> CHÛJÔ DET. M. CHUJO / 2163 or 1923” (TARI); 1♀: “Formosa Y. Miwa / Urai (= Wulai in Taipei county) 20.7.1929 (on the back) / COType (circular label with yellow letters and border) / <italic><tp:taxon-name>Dercetis taiwana</tp:taxon-name></italic> ab. <italic>melania</italic> CHÛJÔ DET. M. CHUJO / 1915” (TARI); 1♂: “Formosa Y. Miwa / Hsitsun (in Chinensis) 24.7.1929 (on the back) / COType (circular label with yellow letters and border) / <italic><tp:taxon-name>Dercetis taiwana</tp:taxon-name></italic> ab. <italic>melania</italic> CHÛJÔ DET. M. CHUJO / 2164”.</p></tp:treatment-sec><tp:treatment-sec sec-type="Material examined"><title>Material examined.</title><p><bold>CHINA</bold>: 1♂, 1♀, Guangdong, Tsha-jiu-san, V.-VI.1912, leg. S. V. Mell (KMNH); 1♂, Hubei, Lichuan, Suisapa, 23.VIII.1948, leg. J. L. Gressitt (KMNH); 1♂, Hubei, Lichuan, Lianghokeu, 1.IX.1948, leg. Gressitt &amp; Djou (KMNH); <bold>TAIWAN</bold>: 1♀, Hsinchu, Chienshih, 26.VII.2008, leg. H.-J. Chen (TARI); 1♂, same locality, 26.IX.2009, leg. H.-J. Chen (TARI); 1♂, 1♀, Hsinchu, Lupi, 24.VI.2008, leg. H. Lee (TARI); 1♀, Hsinchu, Peitelaman, 26.VI.2008, leg. S.-F. Yu (TARI); 3♂♂, 5♀♀, Hsinchu, Talu trail, 22.VIII.2009, leg. Y.-L. Lin (TARI); 1♀, same locality, 19.VI.2010, leg. Y.-L. Lin (TARI); 2♂♂, Hsinchu, Wufeng, 12.VII.2008, leg. H.-J. Chen (TARI); 1♀, same locality, 29.IX.2009, leg. Y.-L. Lin (TARI); 1♂, 2♀♀, Hsinchu, Yulao, 3.IV.2011, leg. M.-H. Tsou (TARI); 2♀♀, Ilan, Fushan Botanical Park, 1.IV.2008, leg. H.-J. Chen (TARI); 4♂♂, 5♀♀, same locality, 1.IV.2008, leg. M.-H. Tsou (TARI); 1♂, same locality, 2.IV.2008, leg. H.-J. Chen (TARI); 2♂♂, same locality, 20.III.2009, leg. C.-F. Lee (TARI); 1♂, 1♀, Ilan, Mingchi, 17.III.2007, leg. M.-H. Tsou (TARI); 2♂♂, 7♀♀, same locality, 29.VII.2007, leg. M.-H. Tsou (TARI); 3♂♂, 2♀♀, same locality, 27.IV.2008, leg. S.-F. Yu (TARI); 2♀♀, same locality, 25.V.2008, leg. M.-H. Tsou (TARI); 1♀, Ilan, Suchi trail, 19.V.1910, leg. H.-J. Chen (TARI); 1♀, Ilan, Taipingshan, 3.VI.2007, leg. S.-F. Yu (TARI); 1♂. 5♀♀, Ilan, Tsuifenghu, 3.VII.2010, leg. M.-H. Tsou (TARI); 1♀, Taichung, Yuantsuishan, 16.VII.2010, leg. J.-C. Chen (TARI); 2♀♀, Taipei, Chutzuhu, 16.IX.2007, leg. S.-F. Yu (TARI); 3♂♂, same locality, 15.VI.2008, leg. M.-H. Tsou (TARI); 1♂, 1♀, Taipei, Erhkoshan, 26.XI.2006, leg. M.-H. Tsou (TARI); 1♂, 1♀, Taipei, Fengkueitsui, 29.VI.2007, leg. S.-F. Yu (TARI); 1♀, Taipei, Fushan, 5.IV.2007, leg. S.-F. Yu (TARI); 1♂, 2♀♀, Taipei, Hsiaoyuken, 29.III.2008, leg. M.-H. Tsou (TARI); 1♂, 2♀♀, Taipei, Lengshuiken, 22.VI.2008, leg. S.-F. Yu (TARI); 3♂♂, 2♀♀, Taipei, Menghu, 27.IX.2007, leg. S.-F. Yu (TARI); 3♂♂, 7♀♀, Taipei, Pinglin, 29.III.2008, leg. M.-H. Tsou (TARI); 1♂, 3♀♀, Taipei, Wulai, 10.VII.2007, leg. H.-T. Cheng (TARI); 4♀♀, same locality, 27.IX.2006, leg. H.-J. Chen (TARI); 2♂♂, 3♀♀, same locality, 22.X.2006, leg. S.-F. Yu (TARI); 1♂, 1♀, same locality, 26.X.2006, leg. S.-F. Yu (TARI); 2♀♀, same locality, 19.VI.2007, leg. M.-H. Tsou (TARI); 2♀♀, 30.IX.2007, leg. M.-H. Tsou (TARI); 1♀, Taipei, Yangmingshan, 3.III.1998, leg. C.-F. Lee (TARI); 1♂, same locality, 15.III.1998, leg. C.-F. Lee (TARI); 1♂, 1♀, same locality, 29.VIII.2006, leg. H.-J. Chen (TARI); 1♀, same locality, 15.IV.2007, leg. M.-H. Tsou (TARI); 1♀, same locality, 19.V.2007, leg. M.-H. Tsou (TARI); 2♀♀, same locality, 1.VI.2007, leg. S.-F. Yu (TARI); 3♂♂, 1♀, same locality, 23.VI.2007, leg. S.-F. Yu (TARI); 1♂, Taipei, Yingtzuling, 24.VII.2010, leg. Y.-L. Lin (TARI); 2♀♀, same locality, 25.IX.2010, leg. Y.-L. Lin (TARI); 1♀, Taoyuan, Hsiaowulai, <!--PageBreak-->29.IX.2009, leg. M.-H. Tsou (TARI); 1♂, same locality, 1.VI.2010, leg. S.-F. Yu (TARI); 1♂, Taoyuan, Tsuehwunao, 10.IV.2011, leg. M.-H. Tsou (TARI); 2♂♂, Taoyuan, Mamei, 3.IV.2011, leg. M.-H. Tsou (TARI); 6♂♂, 13♀♀, Taoyuan, Paling, 8.XI.2009, leg. M.-H. Tsou (TARI); 1♂, same locality, 11.IV.2010, leg. M.-H. Tsou (TARI); 1♂, 1♀, Taoyuan, Tungyanshan, 14.VII.2008, leg. H. Lee (TARI); 1♀, same locality, 17.IV.2009, leg. H. Lee (TARI); 3♂♂, same locality, 10.V.2009, leg. H. Lee (TARI); 1♀, same locality, 16.VI.2009, S.-F. Yu (TARI);</p></tp:treatment-sec><tp:treatment-sec sec-type="Diagnosis"><title>Diagnosis.</title><p><italic><tp:taxon-name>Dercetina taiwana</tp:taxon-name></italic> is similar to <italic><tp:taxon-name>Dercetina chinensis</tp:taxon-name></italic> and <italic><tp:taxon-name>Dercetina barclayi</tp:taxon-name></italic> sp. n. in the absence of lateral fovea on the pronotum and antennomere III slightly longer than IV. <italic><tp:taxon-name>Dercetina taiwana</tp:taxon-name></italic> and <italic><tp:taxon-name>Dercetina chinensis</tp:taxon-name></italic> are separated from <italic><tp:taxon-name>Dercetina barclayi</tp:taxon-name></italic> sp. n. by its sexually dimorphic antennae. Both species have their distinct color patterns in most individuals: the bluish black elytra with white transverse band at middle in <italic><tp:taxon-name>Dercetina taiwana</tp:taxon-name></italic>; the yellowish brown elytra with or without longitudinal black bands long suture and lateral margins in <italic><tp:taxon-name>Dercetina chinensis</tp:taxon-name></italic>. Although some individual specimens of both species share the same color pattern, <italic><tp:taxon-name>Dercetina taiwana</tp:taxon-name></italic> differs from <italic><tp:taxon-name>Dercetina chinensis</tp:taxon-name></italic> by a more oval elytra (1.4 times longer than wide in contrast with 1.6 times longer than wide in <italic><tp:taxon-name>Dercetina chinensis</tp:taxon-name></italic>).</p></tp:treatment-sec><tp:treatment-sec sec-type="Redescription"><title>Redescription.</title><p>Color (<xref ref-type="fig" rid="F8">Figs 46–47</xref>) bluish black, head (except eyes and antennae), prothorax, coxae, and tibiae yellowish brown; elytra with one transverse white stripe at basal 1/3. Head smooth and impunctate. Pronotum transverse, 1.9–2.0 times wider than long, evenly convex on disc and lacking fovea or punctured depression, disc with scattered fine punctures; lateral margin rounded, anterior margin concave, posterior margin slightly rounded. Elytra more or less widened posteriorly, apex convergently rounded, 1.4 times longer than wide, disc with punctures in part arranged in longitudinal rows, epipleurae smooth and impunctate.</p><p><bold>Male.</bold> Length 4.0–4.5 mm, width 2.2–2.5 mm. Ratio of length of antennomeres III to XI about 1.0: 1.3: 1.3: 1.3: 1.3: 1.2: 1.2: 1.1: 1.3; ratio of length to width of antennomeres III to XI about 2.5: 2.9: 3.0: 3.2: 3.3: 3.3: 3.6: 3.6: 4.5 (<xref ref-type="fig" rid="F10">Fig. 56</xref>). Penis (<xref ref-type="fig" rid="F10">Fig. 58</xref>) extremely slender, about 8.4 times longer than wide, parallel-sided, basally widened, apex narrowly rounded; tectum membranous, with scatted stout setae; weakly curved in lateral view (<xref ref-type="fig" rid="F10">Fig. 59</xref>); endophallic sclerite elongate, about 0.4 times as long as penis, base and apex concave and membranous, with a dorsal sclerite connected at basal 1/4, almost reaching base, with a row of short setae along lateral margin at apical 1/4; in lateral view almost straight.</p><fig id="F10" position="float" orientation="portrait"><label>Figures 56–62.</label><caption><p><italic><tp:taxon-name>Dercetina taiwana</tp:taxon-name></italic>. <bold>56</bold> Antenna, male <bold>57</bold> Antenna, female <bold>58</bold> Aedeagus, dorsal view <bold>59</bold> Aedeagus, lateral view <bold>60</bold> Sternite VIII <bold>61</bold> Spermatheca <bold>62</bold> Gonocoxae.</p></caption><graphic xmlns:xlink="http://www.w3.org/1999/xlink" xlink:href="ZooKeys-323-001-g010.jpg" position="float" orientation="portrait" xlink:type="simple"/></fig><p><bold>Female.</bold> Length 5.2–5.7 mm, width 3.0–3.3 mm. Antenna 11-segmented, filiform (<xref ref-type="fig" rid="F10">Fig. 57</xref>), comparatively narrower than in male, ratio of length of antennomeres III to XI about 1.0: 1.3: 1.3: 1.3: 1.3: 1.3: 1.3: 1.2: 1.5; ratio of length to width of antennomeres III to XI about 2.9: 3.1: 3.3: 3.5: 3.6: 3.5: 3.9: 4.0: 5.4. Sternite VIII (<xref ref-type="fig" rid="F10">Fig. 60</xref>) weakly sclerotized subapically, apex truncate, setae along lateral and apical margin, spiculum long. Spermathecal receptaculum (<xref ref-type="fig" rid="F10">Fig. 61</xref>) swollen; pump narrow and strongly curved, apex narrowly rounded; spermathecal duct short, deeply projecting into receptaculum. Gonocoxae (<xref ref-type="fig" rid="F10">Fig. 62</xref>) narrowly connected in middle, about 4.6 times longer than wide, straight, with one short setae at apical 1/3 and nine setae at apex.</p><!--PageBreak--><!--PageBreak--><p><bold>Color variation.</bold> A number of individuals have transverse white strip on elytra reduced at various degrees, or even totally absent (<xref ref-type="fig" rid="F8">Fig. 48</xref>); some have the vertex, clypeus, and labrum darkened; a few individuals have pronotum darkened.</p></tp:treatment-sec><tp:treatment-sec sec-type="Host plants"><title>Host plants.</title><p><tp:taxon-name>Betulaceae</tp:taxon-name>: <italic><tp:taxon-name>Alnus formosana</tp:taxon-name></italic> (Burkill ex Forbes &amp; Hemsl.) Makin; <tp:taxon-name>Compositae</tp:taxon-name>: <italic><tp:taxon-name>Eupatorium formosanum</tp:taxon-name></italic> Hayata; <tp:taxon-name>Fagaceae</tp:taxon-name>: <italic><tp:taxon-name>Quercus variabilis</tp:taxon-name></italic> Bl.; <tp:taxon-name>Lauraceae</tp:taxon-name>: <italic><tp:taxon-name>Cinnamomum camphora</tp:taxon-name></italic> (L.) Presl. and <italic><tp:taxon-name>Litsea cubeba</tp:taxon-name></italic> (Lour.) Persoon; <tp:taxon-name>Lythraceae</tp:taxon-name>: <italic><tp:taxon-name>Lagerstroemia subcostata</tp:taxon-name></italic> Koehne; <tp:taxon-name>Moraceae</tp:taxon-name>: <italic><tp:taxon-name>Humulus scandens</tp:taxon-name></italic> (Lour.) Merr.; <tp:taxon-name>Rosaceae</tp:taxon-name>: <italic><tp:taxon-name>Prunus campanulata</tp:taxon-name></italic> Maxim.; <tp:taxon-name>Rutaceae</tp:taxon-name>: <italic><tp:taxon-name>Tetradium glabrifolium</tp:taxon-name></italic> (Champ. ex Benth.) T. Hartley; <tp:taxon-name>Stachyuraceae</tp:taxon-name>: <italic><tp:taxon-name>Stachyurus himalaicus</tp:taxon-name></italic> Hook. f. &amp; Thomson ex Benth.; <tp:taxon-name>Ulmaceae</tp:taxon-name>: <italic><tp:taxon-name>Trema orientalis</tp:taxon-name></italic> (L.) Bl.</p></tp:treatment-sec><tp:treatment-sec sec-type="Distribution"><title>Distribution.</title><p>China (Guandung, Hubei) and Taiwan. <italic><tp:taxon-name>Dercetina taiwana</tp:taxon-name></italic> is widespread in northern Taiwan from lowlands to high mountains (above 2000 m) (<xref ref-type="fig" rid="F3">Fig. 15</xref>). This species is rather abundant.</p></tp:treatment-sec><tp:treatment-sec><!--Section generated to contain objects referenced in tp:taxon-treatment.--><fig id="F8" position="float" orientation="portrait"><label>Figures 43–48.</label><caption><p>Habitus of <italic><tp:taxon-name>Dercetina</tp:taxon-name></italic> species. <bold>43</bold> <italic><tp:taxon-name>Dercetina shirozui</tp:taxon-name></italic>, dorsal view <bold>44</bold> <italic><tp:taxon-name>Dercetina shirozui</tp:taxon-name></italic>, ventral view <bold>45</bold> <italic><tp:taxon-name>Dercetina shirozui</tp:taxon-name></italic>, color variation <bold>46</bold> <italic><tp:taxon-name>Dercetina taiwana</tp:taxon-name></italic>, dorsal view <bold>47</bold> <italic><tp:taxon-name>Dercetina taiwana</tp:taxon-name></italic>, ventral view <bold>48</bold> <italic><tp:taxon-name>Dercetina taiwana</tp:taxon-name></italic>, color variation.</p></caption><graphic xmlns:xlink="http://www.w3.org/1999/xlink" xlink:href="ZooKeys-323-001-g008.jpg" position="float" orientation="portrait" xlink:type="simple"/></fig><fig id="F3" position="float" orientation="portrait"><label>Figures 12–15.</label><caption><p>Distribution map of <italic><tp:taxon-name>Dercetina</tp:taxon-name></italic> species, solid line: 1000 m, broken line: 2000 m. <bold>12</bold> <italic><tp:taxon-name>Dercetina azumai</tp:taxon-name></italic> <bold>13</bold> <italic><tp:taxon-name>Dercetina itoi</tp:taxon-name></italic> <bold>14</bold> <italic><tp:taxon-name>Dercetina shirozui</tp:taxon-name></italic> <bold>15</bold> <italic><tp:taxon-name>Dercetina taiwana</tp:taxon-name></italic>.</p></caption><graphic xmlns:xlink="http://www.w3.org/1999/xlink" xlink:href="ZooKeys-323-001-g003.jpg" position="float" orientation="portrait" xlink:type="simple"/></fig></tp:treatment-sec><ref-list><ref id="B5"><mixed-citation xmlns:xlink="http://www.w3.org/1999/xlink" xlink:type="simple"><person-group><name name-style="western"><surname>Chûjô</surname><given-names>M</given-names></name></person-group> (<year>1962</year>) <article-title>A taxonomic study of the Chrysomelidae (Insecta: Coleoptera) from Formosa part XI. Subfamily Galerucinae.</article-title><source>The Philippine Journal of Science</source><volume>91</volume>: <fpage>1</fpage>-<lpage>239</lpage>.</mixed-citation></ref><ref id="B7"><mixed-citation xmlns:xlink="http://www.w3.org/1999/xlink" xlink:type="simple"><person-group><name name-style="western"><surname>Gressitt</surname><given-names>JL</given-names></name><name name-style="western"><surname>Kimoto</surname><given-names>S</given-names></name></person-group> (<year>1963</year>) <article-title>The Chrysomelidae (Coleopt.) of China and Korea.</article-title><source>Pacific Insects Monograph</source><volume>1B</volume>: <fpage>301</fpage>–<lpage>1026</lpage>.</mixed-citation></ref><ref id="B6"><mixed-citation xmlns:xlink="http://www.w3.org/1999/xlink" xlink:type="simple"><person-group><name name-style="western"><surname>Chûjô</surname><given-names>M</given-names></name></person-group> (<year>1965</year>) <article-title>Chrysomelid-beetles of Formosa (I).</article-title><source>Special Bulletin of Lepidopterological Society of Japan</source><volume>1</volume>: <fpage>88</fpage>-<lpage>104</lpage>.</mixed-citation></ref><ref id="B12"><mixed-citation xmlns:xlink="http://www.w3.org/1999/xlink" xlink:type="simple"><person-group><name name-style="western"><surname>Kimoto</surname><given-names>S</given-names></name></person-group> (<year>1966</year>) <article-title>A list of the Chrysomelid specimens of Taiwan preserved in the Zoological Museum, Berlin.</article-title><source>Esakia</source><volume>5</volume>: <fpage>21</fpage>-<lpage>38</lpage>.</mixed-citation></ref><ref id="B13"><mixed-citation xmlns:xlink="http://www.w3.org/1999/xlink" xlink:type="simple"><person-group><name name-style="western"><surname>Kimoto</surname><given-names>S</given-names></name></person-group> (<year>1969</year>) <article-title>Notes on the Chrysomelidae from Taiwan II.</article-title><source>Esakia</source><volume>7</volume>: <fpage>1</fpage>-<lpage>68</lpage>.</mixed-citation></ref><ref id="B23"><mixed-citation xmlns:xlink="http://www.w3.org/1999/xlink" xlink:type="simple"><person-group><name name-style="western"><surname>Takizawa</surname><given-names>H</given-names></name><name name-style="western"><surname>Nakamura</surname><given-names>S</given-names></name><name name-style="western"><surname>Kojima</surname><given-names>K</given-names></name></person-group> (<year>1995</year>) <article-title>The Taiwanese chrysomelid beetles preserved in Hiwa Museum for Natural History (Chrysomelidae: Coleoptera).</article-title><source>Miscellaneous Reports of the Hiwa Museum for Natural History</source><volume>33</volume>: <fpage>1</fpage>-<lpage>16</lpage>. [in Japanese]</mixed-citation></ref><ref id="B15"><mixed-citation xmlns:xlink="http://www.w3.org/1999/xlink" xlink:type="simple"><person-group><name name-style="western"><surname>Kimoto</surname><given-names>S</given-names></name></person-group> (<year>1989a</year>) <article-title>The Taiwanese Chrysomelidae (Insecta: Coleoptera) collected by Dr. Kintaro Baba, on the occasion of his entomological survey in 1983 and 1986.</article-title><source>Kurume University Journal</source><volume>38</volume>: <fpage>237</fpage>-<lpage>272</lpage>.</mixed-citation></ref><ref id="B17"><mixed-citation xmlns:xlink="http://www.w3.org/1999/xlink" xlink:type="simple"><person-group><name name-style="western"><surname>Kimoto</surname><given-names>S</given-names></name></person-group> (<year>1991</year>) <article-title>The Taiwanese Chrysomelidae (Insecta: Coleoptera) collected by Dr. Kintaro Baba, on the occasion of his entomological survey in 1987, 1988, 1989.</article-title><source>Kurume University Journal</source><volume>40</volume>: <fpage>1</fpage>-<lpage>27</lpage>.</mixed-citation></ref></ref-list></tp:taxon-treatment>
