# Supplementary material for: Revision of the genus Dercetina from Taiwan and their similar species, with description of a new species from Myanmar (Insecta, Chrysomelidae, Galerucinae)
Source: Zookeys. 2013 Aug 13;(323):1–33. doi: 10.3897/zookeys.323.5195 (PMC3760291; doi:10.3897/zookeys.323.5195)
Supplement: XML Treatment for Dercetina unifasciata [file zookeys.323.5195-treatment7.xml]

<!DOCTYPE tp:taxon-treatment
  PUBLIC "-//TaxonX//DTD Taxonomic Treatment Publishing DTD v0 20100105//EN" "tax-treatment-NSO.dtd">
<tp:taxon-treatment xmlns:tp="http://www.plazi.org/taxpub"><tp:treatment-meta><mixed-citation publication-type="journal"><person-group><name><surname>Lee</surname><given-names>Chi-Feng</given-names></name><name><surname>Bezděk</surname><given-names>Jan</given-names></name></person-group><article-title>Revision of the genus <italic>Dercetina</italic> from Taiwan and their similar species, with description of a new species from Myanmar (Insecta, Chrysomelidae, Galerucinae)</article-title><source>Zookeys</source><day>13</day><month>8</month><year>2013</year><volume>2013</volume><issue>323</issue><fpage>1</fpage><lpage>33</lpage><pub-id pub-id-type="doi">10.3897/zookeys.323.5195</pub-id></mixed-citation></tp:treatment-meta><tp:nomenclature><tp:taxon-name>
                        <tp:taxon-name-part taxon-name-part-type="genus">Dercetina</tp:taxon-name-part>
                        <tp:taxon-name-part taxon-name-part-type="species">unifasciata</tp:taxon-name-part>
                        <object-id xmlns:xlink="http://www.w3.org/1999/xlink" xlink:type="simple">http://species-id.net/wiki/Dercetina_unifasciata</object-id>
                    </tp:taxon-name><tp:taxon-authority>(Allard, 1889)</tp:taxon-authority><tp:taxon-status xmlns:xlink="http://www.w3.org/1999/xlink" xlink:type="simple">stat. r. and comb. n.</tp:taxon-status><tp:nomenclature-citation-list><tp:nomenclature-citation><tp:taxon-name>Antipha unifasciata</tp:taxon-name><comment> Allard, 1889: 107; <xref ref-type="bibr" rid="B16">Kimoto 1989b</xref>: 229. (as synonymy of <italic><tp:taxon-name>Dercetina flavocincta</tp:taxon-name></italic>)</comment></tp:nomenclature-citation></tp:nomenclature-citation-list></tp:nomenclature><tp:treatment-sec sec-type="Type material"><title>Type material.</title><p><italic><tp:taxon-name>Antipha unifasciata</tp:taxon-name></italic>: Holotype ♀ (head lost; ISNB): “Cambodge / Coll. Chapuis / E. Allard det.: <italic><tp:taxon-name>Antipha unifasciata</tp:taxon-name></italic> All. / <italic><tp:taxon-name>Antipha unifasciata</tp:taxon-name></italic> All. (yellow label) / TYPE (pink label) / cf. Ann. Soc Ent. Belg., XXXIII, 1889, p. 107-108 / sec. Weise, Col. Cat. Junk (78), 1924: p. 145<italic><tp:taxon-name>Dercetis unifasciata</tp:taxon-name></italic> All.”.</p></tp:treatment-sec><tp:treatment-sec sec-type="Material examined"><title>Material examined.</title><p><bold>CAMBODIA</bold>: 1♀, Kampot prov., Bokor, 8.V.1961, leg. J. L. Nickel (USNM); <bold>INDIA</bold>: 1♀ (BMNH), Darjeeling, Bengal, Debrepani, 6000’, 18.IX.1929, leg. J.C.M. Gardner; <bold>LAOS</bold>: 1♀, Attapeu Prov., Houei Kong, 31.V.1965, leg. Native Collector (BPBM); 1♀, Borikhane Prov., Pakkading, 31.VII.1965, leg. Native Collector (BPBM); 1♀, Sayabouly Prov., Sayaboury, 16.IV.1965, leg. J. L. Gressitt (BPBM); 1♀, Sedone Prov., Paksong, 18.V.1965, leg. P. D. Ashlock (BPBM); 1♂, 1♀, Vientiane Prov., Ban Van Eue, 20km E of Phou-kow-kuei, 1–15.V.1965, leg. J. A. Rondon (BPBM); 1♂, same locality, 11.IV.1965, leg. J. L. Gressitt (KMNH); 1♂, 1♀, same locality, 12.IV.1965, leg. J. L. Gressitt (BPBM); 1♂, 15.VIII.1965, leg. J. L. Gressitt (BPBM); 1♀, same locality, 15.III.1966, leg. Native Collector (BPBM); 1♀, 15.XII.1966, leg. Native Collector (BPBM); 1♀, same locality, 2.II.1968, leg. Native Collector (BPBM); 1♀, same locality, 15.II.1968, leg. Native Collector (BPBM); 1♀, same locality, 15.VIII.1968, leg. Native Collector (BPBM); 1♀, Phou-kow-kuei, 15.IV.1965, leg. J. L. Gressitt (BPBM); 1♀, Vientiane Prov., Vientiane, 30.IV.1967, leg. Native Collector (BPBM); 1♀, Xieng Kyouang Prov., Ban Sam Thang, 5.XI.1965, leg. Native Collector (BPBM).</p></tp:treatment-sec><tp:treatment-sec sec-type="Diagnosis"><title>Diagnosis.</title><!--PageBreak--><p><italic><tp:taxon-name>Dercetina unifasciata</tp:taxon-name></italic> is similar to <italic><tp:taxon-name>Dercetina taiwana</tp:taxon-name></italic> and <italic><tp:taxon-name>Dercetina barclayi</tp:taxon-name></italic> sp. n. with the evenly convex pronotum and similar color pattern but differing by antennomere IV much longer than III (1.8 times in <italic><tp:taxon-name>Dercetina unifasciata</tp:taxon-name></italic> in contrast with 1.2 or 1.3 times in <italic><tp:taxon-name>Dercetina taiwana</tp:taxon-name></italic> and <italic><tp:taxon-name>Dercetina barclayi</tp:taxon-name></italic> sp. n.).</p></tp:treatment-sec><tp:treatment-sec sec-type="Redescription"><title>Redescription.</title><p>Color (<xref ref-type="fig" rid="F11">Figs 63–64</xref>) bluish black, head, prothorax, coxae, and tibiae yellowish brown; elytra with one transverse white stripe at basal 1/3. Head smooth and impunctate. Pronotum transverse, 2.0 times wider than long, evenly convex on disc and lacking fovea or punctured depression, disc with scattered fine punctures; lateral margin almost straight, anterior margin slightly concave, posterior margin slightly rounded. Elytra more or less widened posteriorly, apex convergently rounded, 1.4 times longer than wide, disc with punctures in part arranged in longitudinal rows, epipleurae smooth and impunctate.</p><fig id="F11" position="float" orientation="portrait"><label>Figures 63–68.</label><caption><p>Dorsal habitus of <italic><tp:taxon-name>Dercetina</tp:taxon-name></italic> and <italic><tp:taxon-name>Arthrotus</tp:taxon-name></italic> species. <bold>63</bold> <italic><tp:taxon-name>Dercetina unifasciata</tp:taxon-name></italic>, male <bold>64</bold> <italic><tp:taxon-name>Dercetina unifasciata</tp:taxon-name></italic>, female <bold>65</bold> <italic><tp:taxon-name>Arthrotus flavocincta</tp:taxon-name></italic>, male <bold>66</bold> <italic><tp:taxon-name>Arthrotus flavocincta</tp:taxon-name></italic>, female <bold>67</bold> <italic><tp:taxon-name>Arthrotus nakanei</tp:taxon-name></italic>, male; 68. <italic><tp:taxon-name>Arthrotus nakanei</tp:taxon-name></italic>, female.</p></caption><graphic xmlns:xlink="http://www.w3.org/1999/xlink" xlink:href="ZooKeys-323-001-g011.jpg" position="float" orientation="portrait" xlink:type="simple"/></fig><!--PageBreak--><!--PageBreak--><p><bold>Male.</bold> Length 4.7 mm, width 2.5 mm. Ratio of length of antennomeres III to XI about 1.0: 1.8: 1.9: 1.9: 1.9: 1.8: 1.8: 1.7: 2.0; ratio of length to width of antennomeres III to XI about 3.8: 6.0: 6.2: 6.1: 6.3: 5.9: 6.2: 6.3: 7.1 (<xref ref-type="fig" rid="F12">Fig. 69</xref>). Penis (<xref ref-type="fig" rid="F12">Fig. 71</xref>) extremely slender, about 11.0 times longer than wide, parallel-sided, basally and apically widened, apex narrowly rounded; tectum membranous, with scattered long setae; weakly curved in lateral view, apex recurved and pointed (<xref ref-type="fig" rid="F12">Fig. 72</xref>); endophallic sclerites elongate, about 0.6 times as long as penis; apex pointed, ventrally covered with a small apically pointed sclerite; with a cluster of long setae at middle; sinuate in lateral view.</p><fig id="F12" position="float" orientation="portrait"><label>Figures 69–75.</label><caption><p><italic><tp:taxon-name>Dercetina unifasciata</tp:taxon-name></italic>. <bold>69</bold> Antenna, male <bold>70</bold> Antenna, female <bold>71</bold> Aedeagus, dorsal view <bold>71</bold> Aedeagus, lateral view <bold>73</bold> Sternite VIII <bold>74</bold> Gonocoxae <bold>75</bold> Spermatheca.</p></caption><graphic xmlns:xlink="http://www.w3.org/1999/xlink" xlink:href="ZooKeys-323-001-g012.jpg" position="float" orientation="portrait" xlink:type="simple"/></fig><p><bold>Female.</bold> Length 4.7–5.8 mm, width 2.7–3.2 mm. Antenna filiform (<xref ref-type="fig" rid="F12">Fig. 70</xref>), similar to male, ratio of length of antennomeres III to XI about 1.0: 1.7: 1.7: 1.7: 1.8: 1.7: 1.6: 1.5: 1.9; ratio of length to width of antennomeres III to XI about 3.9: 6.6: 6.2: 6.3: 6.3: 5.7: 5.7: 5.4: 6.7. Sternite VIII (<xref ref-type="fig" rid="F12">Fig. 73</xref>) weakly sclerotized subapically, apex rounded, with dense short setae along apical margin, spiculum extremely long. Spermathecal receptaculum (<xref ref-type="fig" rid="F12">Fig. 75</xref>) slightly swollen; pump narrow and strongly curved, apex widened and truncate; spermathecal duct short, narrowed in middle, shallowly projecting into receptaculum. Gonocoxae (<xref ref-type="fig" rid="F12">Fig. 74</xref>) very close at middle, about 5.9 times longer than wide, slightly curved inwards near apex, apex rounded, with one or two short setae at apical 1/3, two subapically, eight setae at apex.</p></tp:treatment-sec><tp:treatment-sec sec-type="Distribution"><title>Distribution.</title><p>Cambodia, India, Laos.</p></tp:treatment-sec><ref-list><ref id="B16"><mixed-citation xmlns:xlink="http://www.w3.org/1999/xlink" xlink:type="simple"><person-group><name name-style="western"><surname>Kimoto</surname><given-names>S</given-names></name></person-group> (<year>1989b</year>) <article-title>Chrysomelidae (Coleoptera) of Thailand, Cambodia, Laos and Vietnam. IV. Galerucinae.</article-title><source>Esakia</source><volume>27</volume>: <fpage>1</fpage>-<lpage>241</lpage>.</mixed-citation></ref></ref-list></tp:taxon-treatment>
