# Supplementary material for: Revision of the genus Dercetina from Taiwan and their similar species, with description of a new species from Myanmar (Insecta, Chrysomelidae, Galerucinae)
Source: Zookeys. 2013 Aug 13;(323):1–33. doi: 10.3897/zookeys.323.5195 (PMC3760291; doi:10.3897/zookeys.323.5195)
Supplement: XML Treatment for Arthrotus flavocincta [file zookeys.323.5195-treatment8.xml]

<!DOCTYPE tp:taxon-treatment
  PUBLIC "-//TaxonX//DTD Taxonomic Treatment Publishing DTD v0 20100105//EN" "tax-treatment-NSO.dtd">
<tp:taxon-treatment xmlns:tp="http://www.plazi.org/taxpub"><tp:treatment-meta><mixed-citation publication-type="journal"><person-group><name><surname>Lee</surname><given-names>Chi-Feng</given-names></name><name><surname>Bezděk</surname><given-names>Jan</given-names></name></person-group><article-title>Revision of the genus <italic>Dercetina</italic> from Taiwan and their similar species, with description of a new species from Myanmar (Insecta, Chrysomelidae, Galerucinae)</article-title><source>Zookeys</source><day>13</day><month>8</month><year>2013</year><volume>2013</volume><issue>323</issue><fpage>1</fpage><lpage>33</lpage><pub-id pub-id-type="doi">10.3897/zookeys.323.5195</pub-id></mixed-citation></tp:treatment-meta><tp:nomenclature><tp:taxon-name>
                            <tp:taxon-name-part taxon-name-part-type="genus">Arthrotus</tp:taxon-name-part>
                            <tp:taxon-name-part taxon-name-part-type="species">flavocincta</tp:taxon-name-part>
                            <object-id xmlns:xlink="http://www.w3.org/1999/xlink" xlink:type="simple">http://species-id.net/wiki/Arthrotus_flavocincta</object-id>
                        </tp:taxon-name><tp:taxon-authority>(Hope, 1831)</tp:taxon-authority><tp:taxon-status xmlns:xlink="http://www.w3.org/1999/xlink" xlink:type="simple">comb. n.</tp:taxon-status><tp:nomenclature-citation-list><tp:nomenclature-citation><tp:taxon-name>Galleruca flavocincta</tp:taxon-name><comment> Hope, 1831: 29.</comment></tp:nomenclature-citation><tp:nomenclature-citation><tp:taxon-name>Monolepta flavocincta</tp:taxon-name><comment>: <xref ref-type="bibr" rid="B26">Weise 1924</xref>: 168.</comment></tp:nomenclature-citation><tp:nomenclature-citation><tp:taxon-name>Dercetis flavocincta</tp:taxon-name><comment>: <xref ref-type="bibr" rid="B21">Maulik 1936</xref>: 355.</comment></tp:nomenclature-citation><tp:nomenclature-citation><tp:taxon-name>Dercetina flavocincta</tp:taxon-name><comment>: <xref ref-type="bibr" rid="B19">Kimoto and Takizawa 1972</xref>: 222 (Nepal); <xref ref-type="bibr" rid="B16">Kimoto 1989b</xref>: 229 (Thailand, Laos, Vietnam).</comment></tp:nomenclature-citation><tp:nomenclature-citation><tp:taxon-name>Antipha flavofasciata</tp:taxon-name><comment> Baly, 1879: 456; <xref ref-type="bibr" rid="B21">Maulik 1936</xref>: 355. (as synonym of <italic><tp:taxon-name>Dercetina flavocincta</tp:taxon-name></italic>) synonymy confirmed</comment></tp:nomenclature-citation><tp:nomenclature-citation><tp:taxon-name>Dercetes femoralis</tp:taxon-name><comment> Weise, 1922: 97; Kimoto 1989: 229 (as synonym of <italic>flavocincta</italic>) synonymy confirmed</comment></tp:nomenclature-citation></tp:nomenclature-citation-list></tp:nomenclature><tp:treatment-sec sec-type="Type series"><title>Type series.</title><p><italic><tp:taxon-name>Galleruca flavocincta</tp:taxon-name></italic>: Holotype ♀ (BMNH), labeled: “Type (circular label with red border) / <italic><tp:taxon-name>Antipha flavocincta</tp:taxon-name></italic> Hope Type (<italic><tp:taxon-name>Galleruca</tp:taxon-name></italic>) / Hardwicke Bequest”.</p><p><italic><tp:taxon-name>Antipha flavofasciata</tp:taxon-name></italic>: Holotype ♀ (BMNH), labeled: “Type (circular label with red border) / Assam / <italic><tp:taxon-name>Antipha flavofasciata</tp:taxon-name></italic> Baly / <italic><tp:taxon-name>Antipha flavofasciata</tp:taxon-name></italic> Baly Cist. Ent. II p. 56 [on the back] / Baly Coll.”.</p><p><italic><tp:taxon-name>Dercetina femoralis</tp:taxon-name></italic>: Holotype ♂ (NHRS): “Tonkin Montes Mauson / April,May 2-3000’ H Frustorfer / femoralis m. / Typus (red label) / NHRS-JLKB 000020341”.</p></tp:treatment-sec><tp:treatment-sec sec-type="Material examined"><title>Material examined.</title><p><bold>INDIA</bold>: 2♀♀, Assam, 15.VIII.1918 (BMNH); 1♀, Assam, Jorhat, 3721, coll. H. E. Andrewes (BMNH); 1♀, Darjeeling, Bengal, Debrepani, 6000’, 18.IX.1929, leg. J.C.M. Gardner (BMNH); 2♂♂, 1♀, Darjeeling, Bengal, Lopchu, 5000’, 21.IX.1929, leg. J.C.M. Gardner (BMNH); 1♀, Mongpoh, Khasi Hills, 2178, coll. H. E. Andrewes (BMNH); 2♀♀, Sikkim (MUHUB); 2♀♀, Simla (MNHUB); <bold>LAOS</bold>: 1♀, Vientiane Prov., Ban Van Eue, 15.III.1966, leg. Native Collector (BPBM); 1♀, Xiengkhoang Prov., Ban Theuong, 1035 m, 10-17.VIII.1960, leg. R. E. Leech (BPBM); 1♀, Blao (Balao), 500 m, 14–21.X.1960, leg. C. M. Yoshimoto (BPBM); 1♀, Muong Sing, NW of Luang Prabang, 650 m, 6–10.VI.1960, leg. S. Quate &amp; L. Quate (BPBM); <bold>THAILAND</bold>: 1♀, Chiengmai, 3.XII.1962 (KMNH); 2♀♀, Khao Yai Natioal Park, 800–1000m, 18.VIII.1992, leg. D. Furth (USNM); <bold>VIETNAM</bold>: 2♀♀, Dalat, 1500 m, 29.IV.–4.V.1960, leg. C. M. Yoshimoto (BPBM); 1♀, Fyan, 1200 m, 11.VII. –9.VIII.1961, leg. N. R. Spencer (BPBM); 1♀, M’Drak, E of BanMeThuot, 400-600 m, 8–19.1960, leg. C. M. Yoshimoto (BPBM);</p></tp:treatment-sec><tp:treatment-sec sec-type="Diagnosis"><title>Diagnosis.</title><p>Females of <italic><tp:taxon-name>Arthrotus flavocincta</tp:taxon-name></italic> are similar to <italic><tp:taxon-name>Dercinta unifasciata</tp:taxon-name></italic> with antennomere IV much long than III, but differs by more slender antenomeres IV-VII (4.5–5.7 times longer than wide in <italic><tp:taxon-name>Arthrotus flavocincta</tp:taxon-name></italic> in contrast with 6.0-6.6 times longer than in wide in <italic><tp:taxon-name>Dercetina unifasciata</tp:taxon-name></italic>). Males of <italic><tp:taxon-name>Arthrotus flavocincta</tp:taxon-name></italic> are easily recognized by the similar length of antnnomeres III and IV.</p><!--PageBreak--></tp:treatment-sec><tp:treatment-sec sec-type="Redescription"><title>Redescription.</title><p>Color (<xref ref-type="fig" rid="F11">Figs 65–66</xref>) bluish black, head, prothorax, coxae, and tibiae yellowish brown; elytra with one transverse white stripe in middle; vertex darkened. Head smooth and impunctate. Pronotum transverse, 2.1 times wider than long, evenly convex on disc and lacking fovea or punctured depression, disc with scattered fine punctures; lateral margin straight, anterior margin slightly concave, posterior margin slightly rounded. Elytra parallel-sided, apex convergently rounded, 1.6 times longer than wide, disc with random punctures, epipleurae smooth and impunctate.</p><p><bold>Male.</bold> Length 4.3 mm, width 2.0 mm. Antenna filiform (<xref ref-type="fig" rid="F13">Fig. 76</xref>), antennomere II as long as antennomer III, ratio of length of antennomeres III to XI about 1.0: 3.5: 3.4: 3.3: 3.4: 3.3: 3.0: 2.8: 3.4; ratio of length to width of antennomeres III to XI about 2.1: 5.9: 5.7: 5.7: 5.4: 5.2: 4.5: 4.2: 5.4. Penis (<xref ref-type="fig" rid="F13">Fig. 78</xref>) extremely slender, about 9.4 times longer than wide, parallel-sided, basally widened but apically narrowed; apex narrowly rounded; tectum membranous, with dense long setae; weakly curved in lateral view, apex hooked (<xref ref-type="fig" rid="F13">Fig. 79</xref>); endophallic sclerites elongate, about 0.6 times as long as penis, with a cluster of long setae near apex; in lateral view apex curved; from basal 1/3 to apical 1/3 dorsally covered with a pair of longitudinal areas covered by dense setae.</p><fig id="F13" position="float" orientation="portrait"><label>Figures 76–82.</label><caption><p><italic><tp:taxon-name>Arthrotus flavocincta</tp:taxon-name></italic>. <bold>76</bold> Antenna, male <bold>77</bold> Antenna, female <bold>78</bold> Aedeagus, dorsal view <bold>79</bold> Aedeagus, lateral view <bold>80</bold> Sternite VIII <bold>81</bold> Gonocoxae <bold>82</bold> Spermatheca.</p></caption><graphic xmlns:xlink="http://www.w3.org/1999/xlink" xlink:href="ZooKeys-323-001-g013.jpg" position="float" orientation="portrait" xlink:type="simple"/></fig><p><bold>Female.</bold> Length 4.4–6.6 mm, width 2.4–3.3 mm. Antenna much shorter than male, comparatively narrower than male (<xref ref-type="fig" rid="F13">Fig. 77</xref>), ratio of length of antennomeres III to XI about 1.0: 1.8: 1.8: 1.8: 1.8: 2.0: 1.8: 1.8: 2.3; ratio of length to width of antennomeres III to XI about 3.1: 5.7: 4.5: 4.6: 4.5: 5.2: 4.9: 5.1: 5.2. Sternite VIII (<xref ref-type="fig" rid="F13">Fig. 80</xref>) weakly sclerotized subapically, apex rounded, setae along lateral and apical margins, spiculum long. Spermathecal receptaculum (<xref ref-type="fig" rid="F13">Fig. 82</xref>) slightly swollen; pump narrow and strongly curved, apex narrowly rounded; spermathecal duct short and wide, shallowly projecting into receptaculum. Gonocoxae (<xref ref-type="fig" rid="F13">Fig. 81</xref>) narrowly connected in middle, extremely elongate, about 6.6 times longer than wide, slightly curved inwards at apical 1/4, with one short setae at apical 1/3, another short setae near apex, six to eight setae at apex.</p><p><bold>Color variation.</bold> Some specimens have blackish brown meso- and metacoxae, femora, and vertex, or yellowish brown abdomen.</p></tp:treatment-sec><tp:treatment-sec sec-type="Distribution"><title>Distribution.</title><p>India, Laos, Nepal, Thailand, Vietnam.</p></tp:treatment-sec><tp:treatment-sec><!--Section generated to contain objects referenced in tp:taxon-treatment.--><fig id="F11" position="float" orientation="portrait"><label>Figures 63–68.</label><caption><p>Dorsal habitus of <italic><tp:taxon-name>Dercetina</tp:taxon-name></italic> and <italic><tp:taxon-name>Arthrotus</tp:taxon-name></italic> species. <bold>63</bold> <italic><tp:taxon-name>Dercetina unifasciata</tp:taxon-name></italic>, male <bold>64</bold> <italic><tp:taxon-name>Dercetina unifasciata</tp:taxon-name></italic>, female <bold>65</bold> <italic><tp:taxon-name>Arthrotus flavocincta</tp:taxon-name></italic>, male <bold>66</bold> <italic><tp:taxon-name>Arthrotus flavocincta</tp:taxon-name></italic>, female <bold>67</bold> <italic><tp:taxon-name>Arthrotus nakanei</tp:taxon-name></italic>, male; 68. <italic><tp:taxon-name>Arthrotus nakanei</tp:taxon-name></italic>, female.</p></caption><graphic xmlns:xlink="http://www.w3.org/1999/xlink" xlink:href="ZooKeys-323-001-g011.jpg" position="float" orientation="portrait" xlink:type="simple"/></fig></tp:treatment-sec><ref-list><ref id="B26"><mixed-citation xmlns:xlink="http://www.w3.org/1999/xlink" xlink:type="simple"><person-group><name name-style="western"><surname>Weise</surname><given-names>J</given-names></name></person-group> (<year>1924</year>) <article-title>Pars 78: Chrysomelidae: 13. Galerucinae.</article-title> In: <person-group><name name-style="western"><surname>Schenkling</surname><given-names>S</given-names></name></person-group> (<role>Ed</role>) <source>Coleopterorum Catalogus.</source><publisher-name>W. Junk</publisher-name>, <publisher-loc>Berlin</publisher-loc>, <lpage>225</lpage> pp.</mixed-citation></ref><ref id="B21"><mixed-citation xmlns:xlink="http://www.w3.org/1999/xlink" xlink:type="simple"><person-group><name name-style="western"><surname>Maulik</surname><given-names>S</given-names></name></person-group> (<year>1936</year>) <article-title>The Fauna of British India, including Ceylon and Burma. Coleoptera. Chrysomelidae (Galerucinae).</article-title><publisher-name>Taylor &amp; Francis</publisher-name>, <publisher-loc>London</publisher-loc>, <lpage>648</lpage> pp.</mixed-citation></ref><ref id="B19"><mixed-citation xmlns:xlink="http://www.w3.org/1999/xlink" xlink:type="simple"><person-group><name name-style="western"><surname>Kimoto</surname><given-names>S</given-names></name><name name-style="western"><surname>Takizawa</surname><given-names>H</given-names></name></person-group> (<year>1972</year>) <article-title>Chrysomelid-beetles of Nepal, collected by the Hokkaido University scientific expedition to Nepal Himalaya, 1968 Part I.</article-title><source>Kontyû</source><volume>40</volume>: <fpage>215</fpage>-<lpage>223</lpage>.</mixed-citation></ref><ref id="B16"><mixed-citation xmlns:xlink="http://www.w3.org/1999/xlink" xlink:type="simple"><person-group><name name-style="western"><surname>Kimoto</surname><given-names>S</given-names></name></person-group> (<year>1989b</year>) <article-title>Chrysomelidae (Coleoptera) of Thailand, Cambodia, Laos and Vietnam. IV. Galerucinae.</article-title><source>Esakia</source><volume>27</volume>: <fpage>1</fpage>-<lpage>241</lpage>.</mixed-citation></ref></ref-list></tp:taxon-treatment>
