# Supplementary material for: Revision of the genus Dercetina from Taiwan and their similar species, with description of a new species from Myanmar (Insecta, Chrysomelidae, Galerucinae)
Source: Zookeys. 2013 Aug 13;(323):1–33. doi: 10.3897/zookeys.323.5195 (PMC3760291; doi:10.3897/zookeys.323.5195)
Supplement: XML Treatment for Arthrotus nakanei [file zookeys.323.5195-treatment9.xml]

<!DOCTYPE tp:taxon-treatment
  PUBLIC "-//TaxonX//DTD Taxonomic Treatment Publishing DTD v0 20100105//EN" "tax-treatment-NSO.dtd">
<tp:taxon-treatment xmlns:tp="http://www.plazi.org/taxpub"><tp:treatment-meta><mixed-citation publication-type="journal"><person-group><name><surname>Lee</surname><given-names>Chi-Feng</given-names></name><name><surname>Bezděk</surname><given-names>Jan</given-names></name></person-group><article-title>Revision of the genus <italic>Dercetina</italic> from Taiwan and their similar species, with description of a new species from Myanmar (Insecta, Chrysomelidae, Galerucinae)</article-title><source>Zookeys</source><day>13</day><month>8</month><year>2013</year><volume>2013</volume><issue>323</issue><fpage>1</fpage><lpage>33</lpage><pub-id pub-id-type="doi">10.3897/zookeys.323.5195</pub-id></mixed-citation></tp:treatment-meta><tp:nomenclature><tp:taxon-name>
                            <tp:taxon-name-part taxon-name-part-type="genus">Arthrotus</tp:taxon-name-part>
                            <tp:taxon-name-part taxon-name-part-type="species">nakanei</tp:taxon-name-part>
                            <object-id xmlns:xlink="http://www.w3.org/1999/xlink" xlink:type="simple">http://species-id.net/wiki/Arthrotus_nakanei</object-id>
                        </tp:taxon-name><tp:taxon-authority>(Kimoto, 1969)</tp:taxon-authority><tp:taxon-status xmlns:xlink="http://www.w3.org/1999/xlink" xlink:type="simple">comb. n.</tp:taxon-status><tp:nomenclature-citation-list><tp:nomenclature-citation><tp:taxon-name>Dercetina nakanei</tp:taxon-name><comment> Kimoto, 1969: 65.</comment></tp:nomenclature-citation></tp:nomenclature-citation-list></tp:nomenclature><tp:treatment-sec sec-type="Type series"><title>Type series.</title><p>Holotype ♀ (KUEC): “(Taiwan) Sungkan, 2000m – Tsifeng, 2300m Nantou Hsien / 29.vi.1965 T. Nakane / Japan-U.S. Co-op. Sci. Programme (yellow label) / <italic><tp:taxon-name>Dercetina nakanei</tp:taxon-name></italic> Kimoto, n. sp. / HOLOTYPE (red label)”. Paratypes: 1♀ (KMNH): “(Taiwan) Sungkang Nantou Hsien / 19.v.1965 T. Shirôzu / <italic><tp:taxon-name>Dercetina nakanei</tp:taxon-name></italic> Kimoto, n. sp. / PARATYPE (blue label)”; 1♀ (KMNH): “(Taiwan) Meifeng Nantou Hsien / 18.v.1965 B.C. Chang / <italic><tp:taxon-name>Dercetina nakanei</tp:taxon-name></italic> Kimoto, n. sp. / PARATYPE (blue label)”.</p><!--PageBreak--></tp:treatment-sec><tp:treatment-sec sec-type="Material examined"><title>Material examined.</title><p><bold>TAIWAN</bold>: 1♀, Hsinchu, Kuanwu, 6.IV.2010, leg. L.-H. Sun (TARI); 5♂♂, 8♀♀, same locality, 30.IV.–1.V.2010, leg. M.-H. Tsou (TARI); 1♂, 1♀, same locality, 30.IV.2010, leg. C.-F. Lee (TARI); 1♀, same locality, <!--PageBreak-->7.VI.2010, leg. L.-H. Sun (TARI); 5♂♂, Nantou, Chingching, 4.IV.2010, leg. Y.-T. Wang (TARI); 6♂♂, 7♀♀, Nantou, Meifeng, 15.IX.2009, leg. H. Lee (TARI); 1♂, same locality, 20.IV.2011, leg. C.-F. Lee (TARI); 2♀♀, Nantou, Sungkang, <!--PageBreak-->4.IV.2010, leg. Y.-T. Wang (TARI); 1♂, 1♀, Nantou, Tsuifeng, 5.IV.2010, leg. Y.-T. Wang (TARI); 1♂, Taichung, Anmashan (= Tashueshan), 15.X.2009, leg. J.-C. Chen (TARI); 1♀, same locality 19.X.2011, leg. C.-F. Lee (TARI); 1♀, same locality, 24.IV.2012, leg. C.-F. Lee; 1♂, Taichung, Henglingshan, 5.VI.2012, J.-C. Chen (TARI);</p></tp:treatment-sec><tp:treatment-sec sec-type="Diagnosis"><title>Diagnosis.</title><p><italic><tp:taxon-name>Arthrotus nakanei</tp:taxon-name></italic> is easily recognized by its color pattern.</p></tp:treatment-sec><tp:treatment-sec sec-type="Redescription"><title>Redescription.</title><p>Color (<xref ref-type="fig" rid="F11">Figs 67–68</xref>) black, abdomen and apical 2/3 of elytra reddish brown. Head smooth and impunctate. Pronotum transverse, 1.9–2.0 times wider than long, disc with scattered prominent punctures, and a pair of round fovea at sides; lateral and posterior margins slightly rounded, anterior margin slightly concave. Elytra more or less widened posteriorly, apex convergently rounded, 1.6–1.7 times longer than wide, disc with punctures in part arranged in longitudinal rows, epipleurae smooth and impunctate.</p><p><bold>Male.</bold> Length 5.2–5.7 mm, width 2.4–2.7 mm. Antenna filiform (<xref ref-type="fig" rid="F14">Fig. 83</xref>), antennomere II a little smaller than III, ratio of length of antennomeres III to XI about 1.0: 5.7: 5.3: 5.6: 5.6: 5.1: 5.1: 5.1: 5.6; ratio of length to width of antennomeres III to XI about 1.2: 5.1: 4.8: 5.3: 5.6: 5.4: 5.7: 5.7: 5.6. Penis (<xref ref-type="fig" rid="F14">Fig. 85</xref>) extremely slender, about 8.9 times longer than wide, lateral margin medially narrowed, apex narrowly rounded, with a short process at top; tectum membranous, with scattered short setae; weakly curved in lateral view, apex recurved and hooklike (<xref ref-type="fig" rid="F14">Fig. 86</xref>); endophallic sclerites elongate, about 0.5 times as long as penis; apically narrowed, apex ventrally covered with a small curved sclerite; with a cluster of long setae from middle to apex; straight in lateral view.</p><fig id="F14" position="float" orientation="portrait"><label>Figures 83–89.</label><caption><p><italic><tp:taxon-name>Arthrotus nakanei</tp:taxon-name></italic>. <bold>83</bold> Antenna, male <bold>84</bold> Antenna, female <bold>85</bold> Aedeagus, dorsal view <bold>86</bold> Aedeagus, lateral view <bold>87</bold> Sternite VIII <bold>88</bold> Gonocoxae <bold>89</bold> Spermatheca.</p></caption><graphic xmlns:xlink="http://www.w3.org/1999/xlink" xlink:href="ZooKeys-323-001-g014.jpg" position="float" orientation="portrait" xlink:type="simple"/></fig><p><bold>Female.</bold> Length 6.0–6.2 mm, width 2.9–3.2 mm. Antenna filiform (<xref ref-type="fig" rid="F14">Fig. 84</xref>), shorter than male, ratio of length of antennomeres III to XI about 1.0: 2.5: 2.4: 2.4: 2.4: 2.1: 2.1: 2.1: 2.2; ratio of length to width of antennomeres III to XI about 2.3: 5.9: 5.7: 5.7: 5.7: 5.3: 5.2: 5.2: 5.5. Sternite VIII (<xref ref-type="fig" rid="F14">Fig. 87</xref>) weakly sclerotized subapically, apex truncate, with dense long setae along apical margin, spiculum extremely long. Spermathecal receptaculum (<xref ref-type="fig" rid="F14">Fig. 89</xref>) strongly swollen; pump narrow and strongly curved, apically narrowed; spermathecal duct short, shallowly projecting into receptaculum. Gonocoxae (<xref ref-type="fig" rid="F14">Fig. 88</xref>) very close at middle, about 5.0 times longer than wide, slightly curved inwards near apex, apex rounded, with one or two short setae at apical 1/3, two subapically, nine setae at apex.</p></tp:treatment-sec><tp:treatment-sec sec-type="Distribution"><title>Distribution.</title><p>Taiwan.</p></tp:treatment-sec><tp:treatment-sec><!--Section generated to contain objects referenced in tp:taxon-treatment.--><fig id="F11" position="float" orientation="portrait"><label>Figures 63–68.</label><caption><p>Dorsal habitus of <italic><tp:taxon-name>Dercetina</tp:taxon-name></italic> and <italic><tp:taxon-name>Arthrotus</tp:taxon-name></italic> species. <bold>63</bold> <italic><tp:taxon-name>Dercetina unifasciata</tp:taxon-name></italic>, male <bold>64</bold> <italic><tp:taxon-name>Dercetina unifasciata</tp:taxon-name></italic>, female <bold>65</bold> <italic><tp:taxon-name>Arthrotus flavocincta</tp:taxon-name></italic>, male <bold>66</bold> <italic><tp:taxon-name>Arthrotus flavocincta</tp:taxon-name></italic>, female <bold>67</bold> <italic><tp:taxon-name>Arthrotus nakanei</tp:taxon-name></italic>, male; 68. <italic><tp:taxon-name>Arthrotus nakanei</tp:taxon-name></italic>, female.</p></caption><graphic xmlns:xlink="http://www.w3.org/1999/xlink" xlink:href="ZooKeys-323-001-g011.jpg" position="float" orientation="portrait" xlink:type="simple"/></fig></tp:treatment-sec></tp:taxon-treatment>
